# Supplementary material for: Poly[[tetra­aqua­tetra­kis­[μ3-5-(pyridine-4-carboxamido)­isophthalato]­cobalt(II)­diholmium(III)] tetra­hydrate]
Source: Acta Crystallogr Sect E Struct Rep Online. 2011 Oct 22;67(Pt 11):m1574–5. doi: 10.1107/S1600536811042814 (PMC3246991; doi:10.1107/S1600536811042814)
Supplement: Supplementary file 2 [file e-67-m1574-Isup2.hkl]

# 
# h,k,l, Fc-squared, Fo-squared, sigma(Fo-squared) and status flag 
# 
data_I
_shelx_title ' a                      P-1' 
_shelx_refln_list_code          4 
_shelx_F_calc_maximum      351.46 
_exptl_crystal_F_000       825.00 
_reflns_d_resolution_high  0.8402 
 
loop_ 
 _symmetry_equiv_pos_as_xyz 
 'x, y, z' 
 '-x, -y, -z' 
 
_cell_length_a    10.0597 
_cell_length_b    10.7824 
_cell_length_c    13.7261 
_cell_angle_alpha  79.141 
_cell_angle_beta   78.801 
_cell_angle_gamma  86.578 
 
_shelx_F_squared_multiplier     1.000 
 
loop_ 
 _refln_index_h 
 _refln_index_k 
 _refln_index_l 
 _refln_F_squared_calc 
 _refln_F_squared_meas 
 _refln_F_squared_sigma 
 _refln_observed_status 
   1   0   0      173.80      226.37     12.79 o 
   2   0   0     6450.00     6984.35    106.15 o 
   3   0   0   123524.16   134714.52    896.55 o 
   4   0   0      126.97      158.59     24.30 o 
   5   0   0     8833.07    10020.58    196.96 o 
   7   0   0      112.76      107.43     28.14 o 
   8   0   0     4049.13     4102.88    159.87 o 
   9   0   0     6241.50     6228.49    213.58 o 
  10   0   0     1572.31     1443.94    108.71 o 
  11   0   0      980.29      928.52     90.81 o 
 -11   1   0     3034.69     2923.68    168.82 o 
 -10   1   0       66.53      136.85     40.93 o 
  -9   1   0      556.98      679.12     71.62 o 
  -8   1   0     2448.60     2456.87    127.90 o 
  -7   1   0     1552.02     1436.26     90.81 o 
  -6   1   0      328.43      289.04     42.21 o 
  -5   1   0     3625.40     3584.90    121.50 o 
  -4   1   0     4128.82     3669.31    109.99 o 
  -3   1   0     1695.75     1336.50     57.55 o 
  -2   1   0      135.26      113.64      9.46 o 
  -1   1   0    20684.49    20287.44   2790.03 o 
   0   1   0     3428.81     4632.36     66.51 o 
   1   1   0      664.94      437.40     20.46 o 
   2   1   0    21373.18    22440.48    205.91 o 
   3   1   0      151.24      147.08     15.35 o 
   4   1   0      563.19      735.40     42.21 o 
   6   1   0      725.71      726.44     53.72 o 
   7   1   0     1476.60     1451.61     84.41 o 
   8   1   0     7674.49     8026.70    218.70 o 
   9   1   0      169.33      166.26     39.65 o 
  10   1   0     1467.87     1411.96    103.60 o 
  11   1   0     2685.34     2889.15    158.59 o 
 -11   2   0      521.82      516.70     80.57 o 
 -10   2   0      405.72      484.72     74.18 o 
  -9   2   0     6552.65     6633.92    232.77 o 
  -8   2   0        1.44       15.35     15.35 o 
  -6   2   0    10246.69    11554.05    251.95 o 
  -5   2   0      227.75      200.80     35.81 o 
  -4   2   0     1785.68     1582.44    299.27 o 
  -3   2   0     8704.69     9195.06    884.40 o 
  -2   2   0       27.53       27.61      6.14 o 
  -1   2   0     2689.50     2939.21     67.78 o 
   0   2   0     8967.88    11146.41    173.94 o 
   1   2   0      361.22      189.28     16.63 o 
   2   2   0     7011.57     7274.65    984.15 o 
   3   2   0      859.56      956.83    190.56 o 
   4   2   0     8251.03     7416.82   1610.84 o 
   5   2   0     3770.73     3994.17    108.71 o 
   6   2   0      605.43      703.42     49.88 o 
   7   2   0     4839.83     4770.49    148.36 o 
   8   2   0     3207.28     3396.90    135.57 o 
   9   2   0      555.31      680.40     65.23 o 
 -11   3   0       40.23       78.02     33.25 o 
 -10   3   0     2566.48     2496.51    154.75 o 
  -9   3   0     1609.03     1653.68    118.94 o 
  -8   3   0      550.62      544.83     63.95 o 
  -7   3   0     6879.10     6504.75    208.47 o 
  -6   3   0      178.42      235.33     43.48 o 
  -5   3   0      605.24      612.02     39.01 o 
  -4   3   0    15957.78    16147.30   1595.49 o 
  -3   3   0       29.08       27.49     28.14 o 
  -2   3   0     1368.35     1582.08     63.95 o 
  -1   3   0    13794.98    14704.15    490.47 o 
   0   3   0    10980.82    10722.98    384.96 o 
   1   3   0     8537.00     8795.35    148.36 o 
   2   3   0     1647.33     1576.95     63.95 o 
   3   3   0     2206.31     1775.74    252.59 o 
   4   3   0     6105.56     7022.94   1282.79 o 
   5   3   0     5209.35     5201.91   1163.21 o 
   6   3   0     1149.00     1075.13    172.66 o 
   7   3   0     2452.06     2368.67    723.25 o 
   8   3   0     3115.18     2284.21    124.06 o 
   9   3   0     4490.18     3115.53    154.75 o 
  10   3   0      950.45      667.61     74.18 o 
  11   3   0      181.63      193.12     52.44 o 
 -11   4   0      331.94      391.36     76.74 o 
 -10   4   0     2565.08     2244.56    149.64 o 
  -9   4   0     1779.81     1579.51    118.94 o 
  -8   4   0     3580.10     3345.74    164.98 o 
  -7   4   0     2844.12     2423.61    130.45 o 
  -6   4   0     3143.63     2681.90    545.47 o 
  -5   4   0     8989.39     9671.43    230.21 o 
  -4   4   0    10560.55    11522.45    824.92 o 
  -3   4   0      295.62      320.38     35.17 o 
  -2   4   0    14449.44    15506.03   1606.13 o 
  -1   4   0     1077.01     1134.55     50.32 o 
   0   4   0    19185.13    21284.40   1527.07 o 
   1   4   0    15279.85    16596.96    239.16 o 
   2   4   0     1544.38     1340.34     66.51 o 
   3   4   0     2132.93     1771.35     80.57 o 
   4   4   0    15117.15    16568.43   2280.37 o 
   5   4   0      988.67     1009.04    180.33 o 
   6   4   0     1507.95     1217.56     81.85 o 
   7   4   0     3710.88     2582.20    126.62 o 
   8   4   0      282.20      257.07     48.60 o 
   9   4   0     2281.54     1629.38    113.83 o 
  10   4   0     1441.23     1143.38     99.76 o 
  11   4   0      458.99      346.60     66.51 o 
 -10   5   0     3967.86     3478.75    193.12 o 
  -9   5   0      368.95      356.83     65.23 o 
  -8   5   0     3174.89     2703.70    150.92 o 
  -7   5   0     6588.36     6117.09    154.75 o 
  -6   5   0     1561.51     1356.97     93.36 o 
  -5   5   0     7184.65     7472.47    148.31 o 
  -4   5   0    14146.93    15033.95    344.68 o 
  -3   5   0     4224.39     4136.19    188.65 o 
  -2   5   0     7661.50     9595.50    143.90 o 
  -1   5   0    15439.86    16484.32    690.95 o 
   0   5   0    28232.81    29013.02    361.94 o 
   1   5   0    13184.00    15728.92    406.71 o 
   2   5   0     4707.98     5031.40    143.24 o 
   3   5   0    13505.36    14600.51    260.91 o 
   4   5   0     4989.53     5036.51    156.03 o 
   5   5   0      266.21      254.51     42.21 o 
   6   5   0     7182.20     5752.72    186.73 o 
   7   5   0     1569.93     1321.16     93.36 o 
   8   5   0      192.82      193.12     46.04 o 
   9   5   0     4085.53     3233.19    164.98 o 
  10   5   0      175.75      185.45     47.32 o 
 -10   6   0       61.28       58.83     23.02 o 
  -9   6   0      386.35      324.85     62.67 o 
  -8   6   0     2867.91     2467.10    148.36 o 
  -7   6   0       34.05       38.57     13.82 o 
  -6   6   0     1614.13     1326.10    191.84 o 
  -5   6   0     4271.80     3763.95    157.31 o 
  -4   6   0      358.96      409.02     35.51 o 
  -3   6   0     3060.70     2966.99    170.10 o 
  -2   6   0     9543.19    10947.97    278.81 o 
  -1   6   0     5396.26     6160.71    125.34 o 
   0   6   0    10463.65    12471.63    141.72 o 
   1   6   0     7152.22     8128.08    528.21 o 
   2   6   0     6263.09     6920.41    184.17 o 
   3   6   0     4590.66     4760.26    157.31 o 
   4   6   0      883.65      941.31     71.62 o 
   5   6   0     5117.90     4539.00    166.26 o 
   6   6   0     4617.93     4123.34    166.26 o 
   7   6   0       82.25       98.48     31.97 o 
   8   6   0     4541.47     3651.41    171.38 o 
   9   6   0      360.07      358.11     63.95 o 
  10   6   0        3.45       15.35     21.74 o 
  -9   7   0     2246.28     2070.62    145.80 o 
  -8   7   0      796.05      688.45     54.71 o 
  -7   7   0        4.44        4.48      8.91 o 
  -6   7   0     3157.64     2953.35    106.71 o 
  -5   7   0     2112.84     1992.28     82.66 o 
  -4   7   0     1418.66     1515.75     67.54 o 
  -3   7   0     4574.03     4154.82    194.40 o 
  -2   7   0      662.71      622.61     60.75 o 
  -1   7   0     1926.71     2094.38     49.86 o 
   0   7   0     4168.50     3961.90     80.55 o 
   1   7   0       19.78       34.53     19.18 o 
   2   7   0      366.88      447.63     51.16 o 
   3   7   0     4431.70     3848.36    150.92 o 
   4   7   0      596.06      612.62     62.67 o 
   5   7   0     4767.65     4289.60    170.10 o 
   6   7   0     2446.12     2345.60    130.45 o 
   7   7   0      237.50      246.84     52.44 o 
   8   7   0     4653.75     4342.04    195.68 o 
   9   7   0      279.98      309.51     63.95 o 
  -8   8   0      691.52      570.25     57.69 o 
  -7   8   0     1581.09     1504.78     81.84 o 
  -6   8   0     3072.93     2733.42    128.53 o 
  -5   8   0      670.32      606.39     72.90 o 
  -4   8   0     7147.67     7285.46    158.67 o 
  -3   8   0     2465.45     2346.96     83.74 o 
  -2   8   0       14.51       16.44      7.12 o 
  -1   8   0     5833.49     6475.33    208.47 o 
   0   8   0      817.12      873.96     58.19 o 
   1   8   0      517.21      473.21     56.27 o 
   2   8   0     2820.63     3164.13    144.52 o 
   3   8   0       45.96       70.34     29.42 o 
   4   8   0     1440.61     1218.84     92.08 o 
   5   8   0     4878.93     4789.67    191.84 o 
   6   8   0        2.42       -2.56     14.07 o 
   7   8   0      655.21      708.54     76.74 o 
   8   8   0     4309.09     3723.03    188.01 o 
   9   8   0      226.56      310.79     63.95 o 
  -8   9   0      127.52      128.92     22.69 o 
  -7   9   0     1688.18     1342.39    179.69 o 
  -6   9   0     2755.93     2773.87    145.80 o 
  -5   9   0      444.32      436.63     41.48 o 
  -4   9   0     3628.10     3537.96    169.46 o 
  -3   9   0     4123.12     4142.52    184.17 o 
  -2   9   0     1850.03     1845.53    120.22 o 
  -1   9   0     4883.57     5352.41    202.07 o 
   0   9   0      492.09      517.98     62.67 o 
   1   9   0     2374.60     2523.37    138.13 o 
   2   9   0     2688.99     2807.30    145.80 o 
   3   9   0      295.40      225.10     51.16 o 
   4   9   0     3474.06     3729.42    173.94 o 
   5   9   0     2099.02     2152.48    134.29 o 
   6   9   0      119.78      171.38     47.32 o 
   7   9   0     3429.67     3729.42    189.28 o 
   8   9   0      531.61      597.27     86.97 o 
  -6  10   0      222.30      206.50     32.78 o 
  -5  10   0     1786.60     1254.65    109.99 o 
  -4  10   0     5181.95     5106.85    222.54 o 
  -3  10   0       65.90       71.62     29.42 o 
  -2  10   0     4399.10     4549.23    200.80 o 
  -1  10   0     4217.07     4261.47    191.84 o 
   0  10   0     2185.67     2015.63    130.45 o 
   1  10   0     4664.54     4852.34    203.35 o 
   2  10   0     2470.19     2624.41    149.64 o 
   3  10   0     2293.21     2421.06    145.80 o 
   4  10   0     3970.02     3894.41    188.01 o 
   5  10   0      226.22      259.63     60.11 o 
   6  10   0     2061.55     2497.79    156.03 o 
   7  10   0     1601.90     1625.55    130.45 o 
  -5  11   0     2537.80     1903.08    141.96 o 
  -4  11   0      512.78      478.33     78.02 o 
  -3  11   0      119.37      133.01     43.48 o 
  -2  11   0     3463.50     3645.01    190.56 o 
  -1  11   0      302.70      319.74     66.51 o 
   0  11   0      713.12      727.72     83.13 o 
   1  11   0     4679.69     4939.31    217.42 o 
   2  11   0      114.70      163.71     48.60 o 
   3  11   0      566.38      521.81     80.57 o 
   4  11   0     3229.68     3088.67    176.50 o 
   5  11   0      149.07      152.20     44.76 o 
  -3  12   0     1595.64     1695.89    140.68 o 
  -2  12   0     1492.59     1413.24    126.62 o 
  -1  12   0        6.53       21.74     23.02 o 
   0  12   0     2908.69     2733.12    172.66 o 
   1  12   0      930.63      925.96     99.76 o 
   2  12   0       16.76       44.76     30.69 o 
   3  12   0     2659.62     2863.57    177.77 o 
  -3 -12   1       48.99       61.39     35.81 o 
  -2 -12   1     2204.24     1834.02    143.24 o 
  -1 -12   1      638.25      616.45     92.08 o 
   0 -12   1        2.36       26.86     28.14 o 
   1 -12   1     2635.22     2566.86    168.82 o 
   2 -12   1      643.15      627.97     92.08 o 
  -5 -11   1     1514.83     1510.44    127.90 o 
  -4 -11   1     1178.37     1218.84    112.55 o 
  -3 -11   1      426.02      399.03     72.90 o 
  -2 -11   1      790.11      863.29     90.81 o 
  -1 -11   1      638.19      688.08     80.57 o 
   0 -11   1      844.03      923.40     94.64 o 
   1 -11   1     1795.00     1828.90    134.29 o 
   2 -11   1      143.20      164.98     47.32 o 
   3 -11   1     2089.49     1945.29    139.41 o 
   4 -11   1     2293.13     1915.87    140.68 o 
   5 -11   1        1.66       24.30     16.63 o 
  -7 -10   1      305.55      401.59     79.29 o 
  -6 -10   1      564.55      713.65     84.41 o 
  -5 -10   1     4735.38     5314.04    230.21 o 
  -4 -10   1      666.13      665.05     79.29 o 
  -3 -10   1     1562.43     1601.25    120.22 o 
  -2 -10   1     4282.85     3868.83    185.45 o 
  -1 -10   1       30.26       51.16     26.86 o 
   0 -10   1     1700.70     1458.00    112.55 o 
   1 -10   1     5138.12     5197.66    214.86 o 
   2 -10   1      616.21      566.58     78.02 o 
   3 -10   1     2776.92     2534.88    153.47 o 
   4 -10   1     3300.97     3001.70    170.10 o 
   5 -10   1     1055.34     1032.11     99.76 o 
   6 -10   1     3213.09     2764.15    199.52 o 
  -8  -9   1     1805.19     1758.56    138.13 o 
  -7  -9   1       76.98      153.47     49.88 o 
  -6  -9   1     3207.74     3064.37    170.10 o 
  -5  -9   1     1711.93     1825.06    126.62 o 
  -4  -9   1        6.07        1.28     19.18 o 
  -3  -9   1     4837.94     5149.06    204.63 o 
  -2  -9   1      813.47      819.81     80.57 o 
  -1  -9   1      465.23      505.19     70.34 o 
   0  -9   1     6518.08     7086.67    235.33 o 
   1  -9   1      834.61      836.43     80.57 o 
   2  -9   1     1619.57     1616.59    112.55 o 
   3  -9   1     4560.89     3995.44    181.61 o 
   4  -9   1       88.74      101.91     20.21 o 
   5  -9   1     1676.43     1508.19    141.32 o 
   6  -9   1     2180.36     1880.76    353.63 o 
   7  -9   1       59.34      101.82     22.03 o 
  -8  -8   1     1746.97     1524.51    122.78 o 
  -7  -8   1     1265.97     1257.21    106.15 o 
  -6  -8   1     1901.25     1779.02    122.78 o 
  -5  -8   1      782.69      815.97     80.57 o 
  -4  -8   1     2500.06     2546.39    138.13 o 
  -3  -8   1     1986.31     1892.85    116.38 o 
  -2  -8   1      663.69      589.60     63.95 o 
  -1  -8   1     4180.28     4416.22    172.66 o 
   0  -8   1     5730.55     5855.04    199.52 o 
   1  -8   1        4.81       10.23     11.51 o 
   2  -8   1     4774.82     5024.64    461.06 o 
   3  -8   1     1358.79     1431.36     66.10 o 
   4  -8   1      251.20      290.37     63.31 o 
   5  -8   1     4723.17     4656.66    195.68 o 
   6  -8   1      507.33      419.66     45.88 o 
   7  -8   1      587.82      541.34     50.37 o 
   8  -8   1     4410.05     4148.55    144.23 o 
  -9  -7   1     2965.08     2697.31    164.98 o 
  -8  -7   1       62.66       76.74     31.97 o 
  -7  -7   1      549.47      555.07     69.06 o 
  -6  -7   1     2291.35     2106.43    127.90 o 
  -5  -7   1      359.87      383.69     60.11 o 
  -4  -7   1     1533.74     1557.76    102.32 o 
  -3  -7   1     3175.87     2877.64    134.29 o 
  -2  -7   1      649.54      530.76     57.55 o 
  -1  -7   1     1522.14     1741.93     99.76 o 
   0  -7   1     6645.69     6980.52    202.07 o 
   1  -7   1     1724.98     1982.50    112.55 o 
   2  -7   1     1881.56     2080.42    196.32 o 
   3  -7   1     1055.29     1101.47    104.87 o 
   4  -7   1     5180.94     5074.80    218.06 o 
   5  -7   1     1729.25     1660.87     75.51 o 
   6  -7   1       38.62       32.32     14.74 o 
   7  -7   1     4757.25     4218.31    134.75 o 
   8  -7   1     1071.92      918.51     64.13 o 
   9  -7   1        4.01       21.74     20.46 o 
 -10  -6   1     1398.05     1295.58    116.38 o 
  -9  -6   1     2150.16     1688.22    125.34 o 
  -8  -6   1      126.71      124.06     38.37 o 
  -7  -6   1     4689.79     4110.55    179.05 o 
  -6  -6   1      272.49      236.61     49.88 o 
  -5  -6   1      747.62      611.34     62.67 o 
  -4  -6   1    11148.13     9677.83    243.00 o 
  -3  -6   1       12.46       54.99     19.18 o 
  -2  -6   1      908.50      877.36     66.51 o 
  -1  -6   1     6672.95     7643.05    831.96 o 
   0  -6   1     2034.36     2189.70    137.49 o 
   1  -6   1     5288.37     5512.07    513.50 o 
   2  -6   1     5266.74     5839.46    216.80 o 
   3  -6   1      832.27      848.63     58.19 o 
   4  -6   1     4947.06     4844.64    387.52 o 
   5  -6   1     3090.17     3048.93    307.59 o 
   6  -6   1     2341.33     1963.05    238.52 o 
   7  -6   1     2396.35     2249.22    160.51 o 
   8  -6   1     2490.27     2053.17    322.94 o 
   9  -6   1     1530.09     1324.99    112.55 o 
  10  -6   1     1714.89     1602.53    127.90 o 
 -10  -5   1     1962.75     1596.13    125.34 o 
  -9  -5   1     1716.05     1339.06    107.43 o 
  -8  -5   1     4689.47     3505.61    167.54 o 
  -7  -5   1     3674.81     2918.57    145.80 o 
  -6  -5   1        8.62       11.51     15.35 o 
  -5  -5   1     8485.82     7254.21    207.19 o 
  -4  -5   1     6487.75     6078.86    179.05 o 
  -3  -5   1       73.58       65.23     21.74 o 
  -2  -5   1    16429.60    16649.39    280.09 o 
  -1  -5   1     1869.44     2410.08    210.39 o 
   0  -5   1      218.20      425.38     83.77 o 
   1  -5   1    22429.83    24415.48   1738.10 o 
   2  -5   1      103.72      137.72      9.96 o 
   3  -5   1     1051.12     1124.16    115.11 o 
   4  -5   1    10171.64    10422.71    186.73 o 
   5  -5   1       39.02       31.19     11.34 o 
   6  -5   1     3383.72     3325.86    277.53 o 
   7  -5   1     3884.21     3650.26    413.10 o 
   8  -5   1        8.42        3.84     15.35 o 
   9  -5   1     3520.91     2959.49    167.54 o 
  10  -5   1      643.71      635.64     89.53 o 
 -11  -4   1      889.53      661.22     90.81 o 
 -10  -4   1     2815.28     1996.44    136.85 o 
  -9  -4   1      290.80      227.65     51.16 o 
  -8  -4   1     2517.28     1887.73    118.94 o 
  -7  -4   1     2644.54     2011.79    116.38 o 
  -6  -4   1     1161.07      794.23     67.78 o 
  -5  -4   1     7654.62     8406.57   1587.18 o 
  -4  -4   1     5574.01     5865.95    834.52 o 
  -3  -4   1     2536.95     1954.98    271.78 o 
  -2  -4   1    10489.45     8604.79    180.33 o 
  -1  -4   1     4523.85     5004.47    267.94 o 
   0  -4   1    28828.78    34371.00   2338.56 o 
   1  -4   1    10342.47    11542.26    385.60 o 
   2  -4   1     8687.81     9362.89    315.24 o 
   3  -4   1    15024.59    16598.29    271.78 o 
   4  -4   1     9502.62     9751.59    364.50 o 
   5  -4   1       98.30      114.64     21.12 o 
   6  -4   1     6967.65     6666.58    731.56 o 
   7  -4   1     3340.10     3006.84    304.39 o 
   8  -4   1      374.52      359.39     62.67 o 
   9  -4   1     4119.55     3636.06    181.61 o 
  10  -4   1      233.84      263.46     60.11 o 
  11  -4   1     1243.54     1060.25    108.71 o 
 -11  -3   1     1852.57     1404.29    118.94 o 
 -10  -3   1      276.13      259.63     56.27 o 
  -9  -3   1      321.56      281.37     56.27 o 
  -8  -3   1     4146.61     2928.80    145.80 o 
  -7  -3   1       10.93       17.91      9.04 o 
  -6  -3   1      611.71      667.27    185.45 o 
  -5  -3   1     4856.27     4840.79   1185.59 o 
  -4  -3   1        3.07       11.51      5.20 o 
  -3  -3   1      788.22      943.57    163.71 o 
  -2  -3   1     1416.19     1054.82    160.51 o 
  -1  -3   1       48.17       41.12      4.75 o 
   0  -3   1    44453.70    51857.35   3753.08 o 
   1  -3   1     6669.31     7416.58    223.82 o 
   2  -3   1     6941.84     6600.79    338.28 o 
   3  -3   1     6557.48     7248.59    681.68 o 
   4  -3   1     2516.96     2443.66    288.40 o 
   5  -3   1     7635.82     7546.69    840.91 o 
   6  -3   1     2488.88     2572.89    132.37 o 
   7  -3   1      468.15      402.87     57.55 o 
   8  -3   1     4688.27     5059.53    195.68 o 
  10  -3   1      150.17      122.78     40.93 o 
  11  -3   1     3003.88     2895.55    175.22 o 
 -11  -2   1     1173.67      886.31     93.36 o 
  -9  -2   1     4359.62     4659.22    173.94 o 
  -8  -2   1     1097.20     1404.29     86.97 o 
  -7  -2   1       94.59      118.94     29.42 o 
  -6  -2   1     5005.38     5934.34    152.20 o 
  -5  -2   1       73.43       97.20     20.46 o 
  -4  -2   1      446.04      553.86    106.79 o 
  -3  -2   1    11638.99     9365.49   1511.72 o 
  -2  -2   1     6174.98     5851.70   1095.42 o 
  -1  -2   1       33.03       60.86      8.31 o 
   0  -2   1    49975.68    57631.25    310.16 o 
   1  -2   1     5190.67     6450.25    388.80 o 
   2  -2   1     2010.87     1973.78     77.38 o 
   3  -2   1     3689.14     4379.61     78.66 o 
   4  -2   1     1257.35     1213.42     45.19 o 
   5  -2   1     2639.60     3013.21    115.11 o 
   6  -2   1     4137.08     4324.14    150.92 o 
   7  -2   1     3455.48     3556.76    147.08 o 
   8  -2   1     2152.12     2187.01    124.06 o 
  10  -2   1     2792.94     2578.37    152.20 o 
  11  -2   1      692.74      755.86     86.97 o 
 -10  -1   1     1356.84     1464.40    107.43 o 
  -9  -1   1     2816.82     3020.88    144.52 o 
  -8  -1   1     1609.22     1468.24     93.36 o 
  -7  -1   1     4164.14     4752.58    156.03 o 
  -6  -1   1      862.37      899.10     61.39 o 
  -5  -1   1     3961.34     3955.80    117.66 o 
  -4  -1   1    17741.49    21013.17    259.63 o 
  -3  -1   1       49.47      129.17     15.35 o 
  -2  -1   1     3651.63     3225.52     66.51 o 
  -1  -1   1    21313.66    16741.91   1685.02 o 
   0  -1   1     1293.77     1685.98    142.60 o 
   1  -1   1     1620.10     1125.43     50.52 o 
   2  -1   1    26202.48    26063.35   2385.88 o 
   3  -1   1     2993.38     3615.86     65.87 o 
   4  -1   1     3080.84     3564.44    108.71 o 
   5  -1   1    21065.08    23316.57    327.41 o 
   6  -1   1      214.53      300.55     43.48 o 
   7  -1   1     2382.28     2363.50    116.38 o 
   8  -1   1    11377.29    10635.76    268.58 o 
  10  -1   1     1303.67     1143.38     98.48 o 
  11  -1   1     2051.25     1969.59    136.85 o 
 -11   0   1       17.73       54.99     26.86 o 
 -10   0   1     1253.61     1394.06    106.15 o 
  -9   0   1     7249.86     8108.55    245.56 o 
  -8   0   1      360.73      313.34     51.16 o 
  -7   0   1     2650.76     2788.11    122.78 o 
  -6   0   1    12218.76    13235.87    254.51 o 
  -5   0   1     3197.31     3567.00    116.38 o 
  -4   0   1    12525.34    14752.71    222.54 o 
  -3   0   1    19641.32    23049.26    258.35 o 
  -2   0   1     2377.44     3263.88     74.18 o 
  -1   0   1    17802.04    20093.61    186.73 o 
   1   0   1    23228.53    27092.40    482.80 o 
   2   0   1    11083.67    11674.27    145.80 o 
   3   0   1     3420.55     3540.14     88.25 o 
   4   0   1    27797.94    29290.55    326.13 o 
   5   0   1     4328.34     4821.65    134.29 o 
   6   0   1     2652.53     3082.27    117.66 o 
   7   0   1    11068.64    12000.40    258.35 o 
   8   0   1     3704.12     4133.57    159.87 o 
   9   0   1     6631.11     5938.17    207.19 o 
  10   0   1     3280.33     3256.21    162.43 o 
  11   0   1       63.63      133.01     40.93 o 
 -11   1   1       27.55        7.67     20.46 o 
 -10   1   1     4987.29     5334.51    217.42 o 
  -9   1   1      858.67      982.23     86.97 o 
  -8   1   1     1073.27     1028.28     84.41 o 
  -7   1   1     6823.63     6715.77    199.52 o 
  -6   1   1      890.93     1037.23     71.62 o 
  -5   1   1     1384.11     1528.35     79.29 o 
  -4   1   1    35507.17    38446.56    409.26 o 
  -3   1   1    11791.13    12628.37    193.12 o 
  -2   1   1     1228.20     1977.26     61.39 o 
  -1   1   1    35611.76    36047.04   1516.20 o 
   0   1   1      455.49      372.90      9.09 o 
   1   1   1     4994.54     6953.66     84.41 o 
   2   1   1     8400.22     8980.80    113.83 o 
   3   1   1     4570.04     5479.03    103.60 o 
   4   1   1     8201.71     9255.77    158.59 o 
   5   1   1     6127.02     6439.52    148.36 o 
   6   1   1       43.11       85.69     23.02 o 
   7   1   1     3301.64     3102.74    122.78 o 
   9   1   1     1232.54     1166.40     86.97 o 
  10   1   1      879.73      901.66     83.13 o 
  11   1   1       62.49       61.39     26.86 o 
 -11   2   1     1889.56     1973.42    141.96 o 
 -10   2   1      883.04      950.26     93.36 o 
  -9   2   1       36.84       49.88     23.02 o 
  -8   2   1     4334.17     4230.77    175.22 o 
  -7   2   1      428.55      437.40     52.44 o 
  -6   2   1      552.04      583.20     56.27 o 
  -5   2   1     6195.58     5922.82    166.26 o 
  -4   2   1     7094.62     7704.40    172.66 o 
  -3   2   1     4447.12     4293.77    284.57 o 
  -2   2   1     2400.48     3066.69     84.41 o 
  -1   2   1     1006.74      865.91     19.91 o 
   0   2   1    30364.43    32584.02    593.60 o 
   1   2   1    25398.37    27575.47    246.84 o 
   2   2   1      456.03      357.85     33.89 o 
   3   2   1     6704.02     6383.77   1571.19 o 
   4   2   1    21069.62    20477.26   5441.94 o 
   5   2   1      842.85      975.84     52.44 o 
   6   2   1     6889.57     7651.97    170.10 o 
   7   2   1     3546.83     4119.50    135.57 o 
   8   2   1      316.88      258.35     40.93 o 
   9   2   1     3746.35     3529.91    148.36 o 
 -11   3   1     1523.00     1561.60    130.45 o 
 -10   3   1     2237.28     2199.80    145.80 o 
  -9   3   1     1048.35     1147.22     99.76 o 
  -8   3   1     1918.66     1906.92    121.50 o 
  -7   3   1     2118.66     1961.91    115.11 o 
  -6   3   1     3264.21     3100.18    134.29 o 
  -5   3   1     3191.56     3249.82    126.62 o 
  -4   3   1     2300.16     2056.65     65.11 o 
  -3   3   1     2552.72     2239.72     74.18 o 
  -2   3   1     4500.20     4575.81    666.88 o 
  -1   3   1     1011.79      980.46     25.14 o 
   0   3   1    29857.90    32103.58    251.56 o 
   1   3   1     6000.19     7034.23    125.34 o 
   2   3   1       49.77       43.48     11.51 o 
   3   3   1    18064.03    18266.56   2545.11 o 
   4   3   1       49.56      123.17     15.99 o 
   5   3   1     1913.02     2120.85    457.86 o 
   6   3   1    10777.04    10212.49   2734.40 o 
   7   3   1       52.88       50.41     13.09 o 
   8   3   1     4122.56     3701.30    794.87 o 
   9   3   1     2347.03     1514.28    103.60 o 
  10   3   1       86.61       83.13     29.42 o 
  11   3   1     1227.42      873.52     88.25 o 
 -10   4   1       32.92       60.11     29.42 o 
  -9   4   1     1475.72     1488.70    116.38 o 
  -8   4   1     3638.90     3285.63    163.71 o 
  -7   4   1      156.26      135.57     38.37 o 
  -6   4   1     2023.84     1984.93    109.99 o 
  -5   4   1    10999.56    10661.34    243.00 o 
  -4   4   1     5853.24     6371.00    122.54 o 
  -3   4   1     4815.66     4903.97    195.04 o 
  -2   4   1    14324.69    14134.90    533.89 o 
  -1   4   1    15919.55    18025.33    508.20 o 
   0   4   1     8918.07     9645.13    114.08 o 
   1   4   1     2792.70     2840.40     79.93 o 
   2   4   1     1979.84     1931.22     75.46 o 
   3   4   1     5740.93     5296.14    134.29 o 
   4   4   1      146.37      296.13     71.62 o 
   5   4   1    10190.38    10334.19   1296.22 o 
   6   4   1     3599.10     3139.83    126.62 o 
   7   4   1       28.29       33.25     17.91 o 
   8   4   1     9526.18     6497.07    209.75 o 
   9   4   1      154.72      143.24     38.37 o 
  10   4   1       31.76       35.81     19.18 o 
  11   4   1     1896.94     1273.84    108.71 o 
 -10   5   1       54.26       72.90     33.25 o 
  -9   5   1     3159.92     3095.06    172.66 o 
  -8   5   1      873.11      777.60     79.29 o 
  -7   5   1      309.75      300.55     54.99 o 
  -6   5   1     6434.74     5894.93    381.13 o 
  -5   5   1     1086.09     1052.01    106.15 o 
  -4   5   1     6836.11     7187.22    406.71 o 
  -3   5   1    17147.25    16734.49    814.05 o 
  -2   5   1       15.45       19.68      4.24 o 
  -1   5   1     7216.08     8635.69    344.01 o 
   0   5   1    13881.86    15118.35    307.75 o 
   1   5   1      117.51      102.32      8.34 o 
   2   5   1    10253.59    12353.39    222.54 o 
   3   5   1     4741.80     4806.30    139.41 o 
   4   5   1     2771.79     2573.25    107.43 o 
   5   5   1    18418.75    18539.68    315.90 o 
   6   5   1     1148.07     1094.78     78.02 o 
   7   5   1     2071.49     1798.21    106.15 o 
   8   5   1    10314.35     8281.21    244.28 o 
   9   5   1      218.96      243.00     52.44 o 
  10   5   1     2603.44     2060.39    134.29 o 
  11   5   1     2083.19     1662.64    126.62 o 
 -10   6   1     1051.46     1030.83    101.04 o 
  -9   6   1     2704.66     2392.92    153.47 o 
  -8   6   1      133.93      115.11     35.81 o 
  -7   6   1     2106.38     2080.87     91.79 o 
  -6   6   1     2665.81     2575.97     96.31 o 
  -5   6   1      119.30       91.05     20.89 o 
  -4   6   1     7611.04     7601.78    553.79 o 
  -3   6   1     5324.64     5418.07    116.67 o 
  -2   6   1        5.62       12.69      4.67 o 
  -1   6   1     7767.48     8674.59    187.07 o 
   0   6   1      961.41     1028.63     31.18 o 
   1   6   1     1850.94     1791.81     42.71 o 
   2   6   1     3042.44     2988.91    116.38 o 
   3   6   1        1.36       16.63     11.51 o 
   4   6   1     3580.58     3453.17    133.01 o 
   5   6   1     2464.67     2114.11    108.71 o 
   6   6   1      147.18      109.99     33.25 o 
   7   6   1     2939.62     2423.61    129.17 o 
   8   6   1     1466.20     1183.03     94.64 o 
   9   6   1      518.73      416.94     65.23 o 
  10   6   1     1687.73     1532.18    118.94 o 
  -9   7   1     1244.40     1103.74    103.60 o 
  -8   7   1      852.33      853.06     86.97 o 
  -7   7   1     2063.32     1791.38    176.50 o 
  -6   7   1     1553.38     1314.86    210.39 o 
  -5   7   1     1790.75     1728.08    111.91 o 
  -4   7   1     7176.25     6339.81    842.19 o 
  -3   7   1     1626.97     1463.54     65.87 o 
  -2   7   1     4413.98     4823.97    108.41 o 
  -1   7   1     7916.86     9448.42    176.84 o 
   0   7   1      195.20      266.94     24.03 o 
   1   7   1     7583.79     7345.02    199.52 o 
   2   7   1     4432.68     4770.49    161.15 o 
   3   7   1       46.50       89.53     29.42 o 
   4   7   1    10412.40     9686.78    243.00 o 
   5   7   1      417.08      457.86     53.72 o 
   6   7   1      408.77      457.86     56.27 o 
   7   7   1     4983.93     4710.38    189.28 o 
   8   7   1       40.31       54.99     24.30 o 
   9   7   1      365.62      347.87     65.23 o 
  10   7   1     1814.82     1606.36    125.34 o 
  -8   8   1      459.01      480.53     53.80 o 
  -7   8   1     4121.97     3957.82    136.00 o 
  -6   8   1        4.70        8.10     17.91 o 
  -5   8   1     3028.06     2741.85    223.82 o 
  -4   8   1     2619.43     2608.62     94.24 o 
  -3   8   1      342.30      388.99     35.95 o 
  -2   8   1     3484.46     3740.71    100.15 o 
  -1   8   1     1609.43     1479.75     97.20 o 
   0   8   1     2801.72     3177.17     88.76 o 
   1   8   1     4909.92     5276.99    120.54 o 
   2   8   1     3607.95     3738.38    153.47 o 
   3   8   1     2620.77     2794.51    134.29 o 
   4   8   1     3423.71     3468.52    153.47 o 
   5   8   1      196.13      180.33     44.76 o 
   6   8   1     2549.10     2614.18    141.96 o 
   7   8   1     1532.03     1556.48    112.55 o 
   8   8   1       52.90       56.27     24.30 o 
   9   8   1     1707.99     1926.10    136.85 o 
  -7   9   1      750.21      655.66     54.17 o 
  -6   9   1      237.56      204.46     34.33 o 
  -5   9   1     4062.33     4228.80    132.88 o 
  -4   9   1      100.23      118.31     23.89 o 
  -3   9   1     1108.89     1122.60     59.61 o 
  -2   9   1     5026.32     4941.87    195.68 o 
  -1   9   1        2.16       21.74     19.18 o 
   0   9   1     4265.25     4504.47    181.61 o 
   1   9   1     6949.18     7448.13    200.80 o 
   2   9   1       95.18       92.08     34.53 o 
   3   9   1     2654.09     2855.90    145.80 o 
   4   9   1     4464.84     4816.53    193.12 o 
   5   9   1     1490.26     1422.19    107.43 o 
   6   9   1     3089.38     3235.75    166.26 o 
   7   9   1     1775.41     2101.32    138.13 o 
   8   9   1     2790.74     2889.15    167.54 o 
  -6  10   1     1933.42     1866.48    174.58 o 
  -5  10   1     3039.82     3180.75    156.03 o 
  -4  10   1        5.75       28.14     17.91 o 
  -3  10   1     5942.34     5848.64    231.49 o 
  -2  10   1     1320.22     1401.73    111.27 o 
  -1  10   1      232.92      255.79     57.55 o 
   0  10   1     5945.85     6073.74    225.10 o 
   1  10   1      523.54      580.64     69.06 o 
   2  10   1      341.48      339.91     39.63 o 
   3  10   1     3957.64     3949.40    182.89 o 
   4  10   1        3.76       23.02     19.18 o 
   5  10   1     1131.81     1012.93     95.92 o 
   6  10   1     2213.76     2423.61    150.92 o 
   7  10   1      270.84      352.99     70.34 o 
  -5  11   1     1632.85     1259.77    115.11 o 
  -4  11   1     2262.02     2184.45    152.20 o 
  -3  11   1     2963.02     2597.55    162.43 o 
  -2  11   1     1287.52     1241.86    109.99 o 
  -1  11   1     3886.84     3852.20    191.84 o 
   0  11   1     2124.01     2038.65    138.13 o 
   1  11   1      500.01      578.09     81.85 o 
   2  11   1     4654.82     4825.48    212.31 o 
   3  11   1     2330.26     2320.62    168.18 o 
   4  11   1      127.57      149.63     34.53 o 
   5  11   1     2847.62     2991.47    172.66 o 
   6  11   1     1087.84     1287.90    116.38 o 
  -3  12   1     2120.09     1853.20    145.80 o 
  -2  12   1      239.55      219.98     60.11 o 
  -1  12   1     1194.14     1301.97    118.94 o 
   0  12   1      977.07     1052.58    104.87 o 
   1  12   1     1268.34     1184.31    111.27 o 
   2  12   1     1696.07     1950.40    143.24 o 
   3  12   1      847.07     1061.53    106.15 o 
   4  12   1     2472.31     2701.15    115.59 o 
  -2 -12   2      847.13      950.26    106.15 o 
  -1 -12   2      498.60      482.16     86.97 o 
   0 -12   2     1272.42     1207.33    117.66 o 
   1 -12   2      417.37      396.47     72.90 o 
   2 -12   2      803.00      725.17     84.41 o 
  -4 -11   2      472.45      548.67     88.25 o 
  -3 -11   2     3046.35     3400.73    190.56 o 
  -2 -11   2      169.35      191.84     53.72 o 
  -1 -11   2      903.64      798.07     88.25 o 
   0 -11   2     3583.71     3358.53    184.17 o 
   1 -11   2        7.12       33.25     20.46 o 
   2 -11   2     1524.46     1388.94    116.38 o 
   3 -11   2     1212.90     1181.75    108.71 o 
   4 -11   2       24.08       26.86     16.63 o 
   5 -11   2      996.84      989.91    101.04 o 
  -6 -10   2     1360.47     1606.36    133.01 o 
  -5 -10   2      103.72      121.50     42.21 o 
  -4 -10   2     3032.13     3051.58    172.66 o 
  -3 -10   2     2227.50     2024.58    138.13 o 
  -2 -10   2       41.13       53.72     26.86 o 
  -1 -10   2     4830.25     4927.80    212.31 o 
   0 -10   2     4139.11     4049.16    190.56 o 
   1 -10   2      386.52      327.41     61.39 o 
   2 -10   2     4814.68     4588.88    205.91 o 
   3 -10   2     1187.44     1151.06    103.60 o 
   4 -10   2      959.49      885.03     90.81 o 
   5 -10   2     3778.34     3091.23    176.50 o 
   6 -10   2      104.73      112.55     34.53 o 
  -7  -9   2     1430.37     1541.14    127.90 o 
  -6  -9   2     1346.69     1405.57    117.66 o 
  -5  -9   2      788.27      767.37     84.41 o 
  -4  -9   2     4025.25     4317.74    195.68 o 
  -3  -9   2      838.77      890.15     86.97 o 
  -2  -9   2     2114.37     2101.32    130.45 o 
  -1  -9   2     2312.34     2486.28    141.96 o 
   0  -9   2     1798.23     1621.71    112.55 o 
   1  -9   2     4112.38     4207.75    182.89 o 
   2  -9   2     1788.41     1794.37    120.22 o 
   3  -9   2       64.53       69.06     29.42 o 
   4  -9   2     4503.49     4788.12    135.66 o 
   5  -9   2      849.17      764.71     55.57 o 
   6  -9   2      314.93      243.00     56.27 o 
   7  -9   2     2757.28     2617.61    111.66 o 
  -8  -8   2      675.23      763.53     88.25 o 
  -7  -8   2     2792.83     2666.61    159.87 o 
  -6  -8   2        7.70       21.74     24.30 o 
  -5  -8   2     1992.13     2016.91    130.45 o 
  -4  -8   2     2500.56     2582.20    143.24 o 
  -3  -8   2        0.14       17.91     19.18 o 
  -2  -8   2     3374.75     3595.13    161.15 o 
  -1  -8   2     1231.13     1235.47     93.36 o 
   0  -8   2        5.81       15.35     15.35 o 
   1  -8   2     4172.17     3921.27    164.98 o 
   2  -8   2     1943.97     1796.93    112.55 o 
   3  -8   2     1087.21     1154.75     64.59 o 
   4  -8   2     2382.74     2299.80     88.91 o 
   5  -8   2     1511.42     1360.46    147.08 o 
   6  -8   2     2104.78     1914.73     90.17 o 
   7  -8   2     2598.56     2513.17    107.16 o 
   8  -8   2      389.78      397.05     47.91 o 
  -9  -7   2       66.36      121.50     42.21 o 
  -8  -7   2     2386.44     2022.02    139.41 o 
  -7  -7   2     1537.48     1472.07    113.83 o 
  -6  -7   2      178.68      166.26     43.48 o 
  -5  -7   2     3384.78     3028.56    152.20 o 
  -4  -7   2     1420.99     1348.01     97.20 o 
  -3  -7   2      789.17      819.81     74.18 o 
  -2  -7   2     5095.23     5136.27    181.61 o 
  -1  -7   2       99.25       90.81     29.42 o 
   0  -7   2     5634.40     4498.07    164.98 o 
   1  -7   2     4021.61     4275.24    572.33 o 
   2  -7   2        3.26        1.92      7.23 o 
   3  -7   2     2290.98     2711.38    192.48 o 
   4  -7   2     4651.05     4617.90    204.63 o 
   5  -7   2       16.57       25.15     25.58 o 
   6  -7   2     2463.98     2338.39    186.09 o 
   7  -7   2     2239.69     2143.12     95.38 o 
   8  -7   2      185.82      197.81     36.04 o 
   9  -7   2     2426.18     2234.22    105.12 o 
  -9  -6   2      341.04      379.85     70.34 o 
  -8  -6   2     2171.62     1644.73    121.50 o 
  -7  -6   2      597.80      524.37     72.90 o 
  -6  -6   2      949.87      777.60     75.46 o 
  -5  -6   2     2938.38     2586.04    133.01 o 
  -4  -6   2     1228.34     1115.25     84.41 o 
  -3  -6   2     4590.75     4107.99    154.75 o 
  -2  -6   2      692.85      725.17     62.67 o 
  -1  -6   2      788.45      813.41     65.23 o 
   0  -6   2    19056.90    21414.62   2272.70 o 
   1  -6   2     1761.76     1833.02    235.33 o 
   2  -6   2      139.25      170.50     22.55 o 
   3  -6   2     8318.36     9525.48    157.48 o 
   4  -6   2     2747.81     2703.85    255.15 o 
   5  -6   2     1221.86     1233.87    110.63 o 
   6  -6   2     3925.60     3692.11    191.20 o 
   7  -6   2      444.64      445.23     46.79 o 
   8  -6   2      875.32      810.57     95.28 o 
   9  -6   2     4525.93     4563.30    216.14 o 
  10  -6   2       15.01       42.21     17.91 o 
 -10  -5   2      131.87       97.20     37.09 o 
  -9  -5   2     1895.55     1615.32    122.78 o 
  -8  -5   2     4721.33     3829.18    181.61 o 
  -7  -5   2      288.24      168.82     43.48 o 
  -6  -5   2     3597.73     2814.97    139.41 o 
  -5  -5   2     3927.97     3077.16    138.13 o 
  -4  -5   2     1217.28     1121.64     79.29 o 
  -3  -5   2     4200.89     3926.38    141.96 o 
  -2  -5   2     2799.04     3102.79    347.87 o 
  -1  -5   2     4129.05     4099.38    483.44 o 
   0  -5   2    15772.81    18530.37    984.15 o 
   1  -5   2      721.42      583.31     44.12 o 
   2  -5   2     9398.99    10507.20    506.46 o 
   3  -5   2     3329.15     3774.19    126.62 o 
   4  -5   2      148.09      150.95     23.95 o 
   5  -5   2     3925.40     4161.43    109.42 o 
   6  -5   2     1776.28     1514.37    229.57 o 
   7  -5   2      228.36      255.40     35.71 o 
   8  -5   2     4342.91     4003.19    236.61 o 
   9  -5   2      929.46      864.57     89.53 o 
 -10  -4   2      153.05       98.48     37.09 o 
  -9  -4   2     5594.28     4276.81    196.96 o 
  -8  -4   2      488.57      401.59     63.95 o 
  -7  -4   2      794.94      560.18     63.95 o 
  -6  -4   2     5655.78     4343.32    166.26 o 
  -5  -4   2      187.61      196.96     38.37 o 
  -4  -4   2     1182.35     1145.72    119.58 o 
  -3  -4   2    12443.07     8288.81   2440.24 o 
  -2  -4   2       14.75       23.51      9.59 o 
  -1  -4   2     1728.24     1806.28    133.65 o 
   0  -4   2    15374.44    17457.43   1262.32 o 
   1  -4   2      143.57      173.34     45.40 o 
   2  -4   2     5932.77     6047.21    723.89 o 
   3  -4   2     9337.63    10502.98    471.93 o 
   4  -4   2      815.27      773.98     67.78 o 
   5  -4   2     8651.01     9067.16    490.48 o 
   6  -4   2     2956.16     2821.57    229.57 o 
   7  -4   2     5209.69     4994.31    189.28 o 
   8  -4   2     6126.81     5444.50    209.75 o 
   9  -4   2      257.27      250.67     56.27 o 
  11  -4   2     1075.74     1074.32    108.71 o 
 -11  -3   2      243.49      232.77     60.11 o 
 -10  -3   2     2205.32     1693.33    127.90 o 
  -9  -3   2     2008.87     1592.29    116.38 o 
  -8  -3   2      118.71       83.13     30.69 o 
  -7  -3   2     3943.75     3917.94   1120.36 o 
  -6  -3   2     1814.22     1991.93    574.25 o 
  -5  -3   2       24.32       41.42     10.14 o 
  -4  -3   2    14168.94    14069.93   2660.22 o 
  -3  -3   2     2005.11     2155.37    219.34 o 
  -2  -3   2      174.91      175.42     12.46 o 
  -1  -3   2     5592.55     5314.13    381.13 o 
   0  -3   2       10.62       47.83      7.73 o 
   1  -3   2     1079.02     1390.54    155.39 o 
   2  -3   2     8412.25     8783.74    468.10 o 
   3  -3   2      253.33      183.38     21.10 o 
   4  -3   2     3536.04     3606.77    256.43 o 
   5  -3   2     7422.07     6235.56    961.13 o 
   6  -3   2     1396.93     1326.93     59.11 o 
   7  -3   2     2577.68     2545.11    129.17 o 
   8  -3   2     6474.00     6561.02    223.82 o 
   9  -3   2     1787.74     2004.12    130.45 o 
  10  -3   2     1462.87     1428.59    115.11 o 
  11  -3   2      323.12      298.00     63.95 o 
 -11  -2   2        5.50       21.74     20.46 o 
  -8  -2   2     1383.70     1665.19     97.20 o 
  -7  -2   2     1804.33     2094.92    101.04 o 
  -6  -2   2     1497.40     1396.62     74.18 o 
  -5  -2   2     2958.29     3605.36    109.99 o 
  -4  -2   2    12970.76    12806.68   2891.07 o 
  -3  -2   2     2289.90     2129.35    342.12 o 
  -2  -2   2      271.93      332.87     51.16 o 
  -1  -2   2    16234.04    11006.81   2405.71 o 
   0  -2   2     3256.88     3175.95     72.90 o 
   1  -2   2     6736.54     8645.59     94.48 o 
   2  -2   2      746.03      701.97     27.48 o 
   3  -2   2      538.11      589.73     15.80 o 
   4  -2   2    13367.43    13301.15   1257.94 o 
   5  -2   2     1734.92     1950.85    102.39 o 
   6  -2   2       83.24      114.15     28.78 o 
   7  -2   2     7043.08     7460.12    216.14 o 
   8  -2   2     2209.06     2105.15    121.50 o 
   9  -2   2     2774.88     2940.31    153.47 o 
  10  -2   2     1353.31     1376.15    108.71 o 
  11  -2   2        5.40        0.00     15.35 o 
 -10  -1   2     3527.65     3881.62    176.50 o 
  -9  -1   2        1.96       -8.95     14.07 o 
  -8  -1   2     2364.60     2424.89    121.50 o 
  -7  -1   2     2949.18     3189.71    129.17 o 
  -6  -1   2     1177.07     1263.60     74.18 o 
  -5  -1   2     3092.89     3614.32    115.11 o 
  -4  -1   2    16578.98    19566.68    259.63 o 
  -3  -1   2     1454.54     1525.79     58.83 o 
  -2  -1   2     4839.74     6379.41    108.71 o 
  -1  -1   2     5778.06     4341.87    374.09 o 
   0  -1   2    10173.49     9000.04     82.74 o 
   1  -1   2    11722.10    14509.11    617.73 o 
   2  -1   2     2622.96     2604.85     84.62 o 
   3  -1   2      537.66      501.93     63.47 o 
   4  -1   2    18246.40    22579.38    527.12 o 
   5  -1   2     3396.87     3261.33    116.38 o 
   6  -1   2     4654.55     4491.68    149.64 o 
   7  -1   2     5128.46     5386.94    176.50 o 
   8  -1   2      391.42      370.90     56.27 o 
   9  -1   2     2492.13     2566.86    139.41 o 
  10  -1   2     1630.07     1473.35    109.99 o 
  11  -1   2      254.58      237.88     54.99 o 
 -11   0   2     2476.12     3052.86    170.10 o 
 -10   0   2     1108.50     1255.93    102.32 o 
  -9   0   2       55.28      111.27     37.09 o 
  -8   0   2     3980.51     4916.29    180.33 o 
  -7   0   2     1591.65     1637.06     95.92 o 
  -6   0   2     1571.85     1900.52     95.92 o 
  -5   0   2     9472.47    11020.72    216.14 o 
  -4   0   2     1386.40     1683.10     74.18 o 
  -3   0   2     2763.64     3173.08     90.81 o 
  -2   0   2    15318.94    19807.12    222.54 o 
  -1   0   2       30.04       69.06     11.51 o 
   0   0   2    23715.59    14024.98    150.92 o 
   1   0   2    28885.75    31010.64    186.71 o 
   2   0   2     1170.96     1571.28     50.47 o 
   3   0   2    31928.72    34309.02    354.27 o 
   4   0   2     5940.43     5993.17    136.85 o 
   5   0   2     3258.75     3302.25    111.27 o 
   6   0   2    16237.11    17897.65    296.72 o 
   7   0   2      855.35      864.57     67.78 o 
   8   0   2     4556.30     4221.82    162.43 o 
   9   0   2     3840.96     3912.31    166.26 o 
  10   0   2      149.63      150.92     40.93 o 
  11   0   2     2436.05     2373.73    147.08 o 
 -11   1   2     1768.06     1922.26    138.13 o 
 -10   1   2      799.71      929.80     90.81 o 
  -9   1   2     2377.32     2596.27    143.24 o 
  -8   1   2     3868.56     4335.65    175.22 o 
  -7   1   2      152.18      140.68     37.09 o 
  -6   1   2     3495.31     3781.86    140.68 o 
  -5   1   2     6901.93     7723.59    186.73 o 
  -4   1   2      711.91      923.40     57.55 o 
  -3   1   2     8702.10     9195.66    168.82 o 
  -2   1   2     6707.15     8539.56    144.52 o 
  -1   1   2      387.85      650.99     31.97 o 
   0   1   2    25227.32    24937.24   1456.26 o 
   1   1   2      465.59      694.99     67.14 o 
   2   1   2       38.81      147.11     10.74 o 
   3   1   2     5562.04     6486.84    118.94 o 
   4   1   2     1199.64     1469.52     62.67 o 
   5   1   2     7377.94     8104.72    168.82 o 
   6   1   2     5513.80     6540.56    166.26 o 
   7   1   2      108.05      176.50     34.53 o 
   8   1   2    10593.05    12101.44    269.86 o 
   9   1   2     2385.58     2297.00    122.78 o 
  11   1   2     1309.52     1232.91    102.32 o 
 -11   2   2     2111.51     2331.53    156.03 o 
 -10   2   2      124.19      135.57     43.48 o 
  -9   2   2     1899.52     1990.05    129.17 o 
  -8   2   2     2151.32     2335.37    131.73 o 
  -7   2   2      127.80      166.26     40.93 o 
  -6   2   2     1083.10     1115.25     78.02 o 
  -5   2   2     5474.18     5856.32    168.82 o 
  -4   2   2     7233.35     8363.06    185.45 o 
  -3   2   2     7013.32     7515.12    158.59 o 
  -2   2   2     2974.38     3462.85    157.31 o 
  -1   2   2     4574.54     5031.48    452.46 o 
   0   2   2     4239.06     4397.22     49.78 o 
   1   2   2     3271.40     3410.85    360.37 o 
   2   2   2     1426.76     1551.21     38.32 o 
   3   2   2     3926.84     3536.96    668.25 o 
   4   2   2       16.51       60.11      9.95 o 
   5   2   2    19418.13    22307.47    281.37 o 
   6   2   2      159.00      211.03     31.97 o 
   7   2   2     1365.46     1575.67     83.13 o 
   8   2   2    14440.80    16907.74    312.06 o 
   9   2   2       23.87       28.14     15.35 o 
  10   2   2     1498.71     1449.05    102.32 o 
 -11   3   2      226.63      249.40     62.67 o 
 -10   3   2     1006.31      992.47     98.48 o 
  -9   3   2     4736.38     4570.97    202.07 o 
  -8   3   2       36.60       44.76     24.30 o 
  -7   3   2      773.54      867.13     76.74 o 
  -6   3   2     5107.84     4684.80    167.54 o 
  -5   3   2      156.37      149.64     33.25 o 
  -4   3   2     7771.90     8741.63    368.34 o 
  -3   3   2     8722.90     7823.06    370.90 o 
  -2   3   2       26.13       26.18      7.33 o 
  -1   3   2     6672.64     7686.94    217.75 o 
   0   3   2     3319.53     3013.73     43.09 o 
   1   3   2      125.64      113.35     20.01 o 
   2   3   2     7599.33     7868.23     80.51 o 
   3   3   2     2117.56     1969.97    204.63 o 
   4   3   2     5717.55     5585.12    709.82 o 
   5   3   2     4567.26     4249.28    672.73 o 
   6   3   2      372.38      386.05     73.54 o 
   7   3   2     5389.84     5246.05   1300.05 o 
   8   3   2     3844.42     3387.64   1066.01 o 
   9   3   2       25.98       39.65     19.18 o 
  10   3   2     3104.58     2124.34    127.90 o 
  11   3   2      456.61      337.64     61.39 o 
 -10   4   2     1712.80     1869.83    139.41 o 
  -9   4   2     1989.08     1923.54    134.29 o 
  -8   4   2        1.05        5.12     15.35 o 
  -7   4   2     4087.12     4217.98    176.50 o 
  -6   4   2      766.99      781.44     69.06 o 
  -5   4   2      179.67      176.80     26.58 o 
  -4   4   2    12337.33    12249.35    676.57 o 
  -3   4   2     4888.59     4788.30    289.68 o 
  -2   4   2     2080.19     2016.82    152.55 o 
  -1   4   2    10803.40    12759.99    108.22 o 
   0   4   2      721.33      616.16     20.67 o 
   1   4   2     7535.14     7873.56    163.61 o 
   2   4   2     7684.82     7637.26    697.03 o 
   3   4   2     1492.49     1683.40     56.27 o 
   4   4   2     6308.99     7205.14    629.24 o 
   5   4   2     5107.49     5680.42    768.01 o 
   6   4   2      339.55      385.25     31.97 o 
   7   4   2     4361.63     3660.36    140.68 o 
   8   4   2     1084.56      960.49     76.74 o 
   9   4   2      508.07      422.05     58.83 o 
  10   4   2     1587.38     1345.46    102.32 o 
 -10   5   2     2358.38     2534.88    166.26 o 
  -9   5   2     1068.87     1027.00     99.76 o 
  -8   5   2     1607.24     1637.06    118.94 o 
  -7   5   2     4123.22     4051.72    177.77 o 
  -6   5   2      756.30      647.96     47.00 o 
  -5   5   2     7783.40     6938.11    290.32 o 
  -4   5   2     7495.53     7808.95    647.15 o 
  -3   5   2       38.61       49.97     13.09 o 
  -2   5   2    10726.70    10768.30    313.32 o 
  -1   5   2     4176.39     5082.24    110.10 o 
   0   5   2     3669.17     4298.44     71.11 o 
   1   5   2    17010.45    17900.85    273.27 o 
   2   5   2     8843.03    10070.46    191.84 o 
   3   5   2      342.21      446.35     40.93 o 
   4   5   2    22538.12    22748.71    323.57 o 
   5   5   2      179.87      245.56     37.09 o 
   6   5   2     1860.12     1754.72     94.64 o 
   7   5   2     7446.92     5774.47    185.45 o 
   8   5   2      270.50      244.28     46.04 o 
   9   5   2     1354.26     1115.25     90.81 o 
  10   5   2     2450.91     1855.76    124.06 o 
  -9   6   2       56.71       51.16     20.46 o 
  -8   6   2     1915.20     2045.04    135.57 o 
  -7   6   2     3184.08     2778.64    133.01 o 
  -6   6   2      201.93      185.81     31.11 o 
  -5   6   2     6587.44     5968.86    623.49 o 
  -4   6   2     1853.12     1819.13     72.28 o 
  -3   6   2     1928.98     2000.78    170.10 o 
  -2   6   2     4238.95     4585.65    100.84 o 
  -1   6   2     3224.53     3323.08     61.06 o 
   0   6   2    12171.99    13521.21    125.48 o 
   1   6   2    10219.66    11022.49    597.27 o 
   2   6   2     2662.70     2388.87    291.55 o 
   3   6   2     9054.74     9539.70    209.75 o 
   4   6   2     6564.37     6402.43    176.50 o 
   5   6   2      204.32      203.35     38.37 o 
   6   6   2     5824.32     4946.98    170.10 o 
   7   6   2     1348.90     1057.69     81.85 o 
   8   6   2     1212.73     1143.38     89.53 o 
   9   6   2     3981.94     3274.12    161.15 o 
  10   6   2       18.19       30.69     23.02 o 
  -9   7   2      402.70      299.27     60.11 o 
  -8   7   2     1229.45     1232.91    106.15 o 
  -7   7   2      309.21      250.63     53.72 o 
  -6   7   2      699.48      564.85     46.12 o 
  -5   7   2     2920.45     2903.28    149.64 o 
  -4   7   2        4.28       -3.36      7.07 o 
  -3   7   2     2398.53     2566.17     84.78 o 
  -2   7   2     4062.56     4217.73    102.34 o 
  -1   7   2     1549.52     1627.86     45.25 o 
   0   7   2     3384.43     3878.71     68.62 o 
   1   7   2     5363.30     5563.84    243.64 o 
   2   7   2     2631.79     2603.93     80.49 o 
   3   7   2     2906.05     3208.89    130.45 o 
   4   7   2     2026.44     1967.03    104.87 o 
   5   7   2     3972.05     3592.57    147.08 o 
   6   7   2     3480.50     3275.40    145.80 o 
   7   7   2       94.59      107.43     34.53 o 
   8   7   2     4832.84     3922.54    175.22 o 
   9   7   2     1508.85     1396.62    107.43 o 
  -8   8   2     2294.80     2134.57    144.52 o 
  -7   8   2       55.21       73.57     19.83 o 
  -6   8   2     3848.73     3772.61    146.44 o 
  -5   8   2     2607.66     2361.07    254.51 o 
  -4   8   2      537.77      483.55     74.18 o 
  -3   8   2     7432.44     8058.68    160.74 o 
  -2   8   2      776.54      820.54     46.70 o 
  -1   8   2      633.88      682.56     97.20 o 
   0   8   2     6194.42     7055.89    134.70 o 
   1   8   2      281.63      300.08     31.87 o 
   2   8   2     1390.34     1292.04     60.51 o 
   3   8   2     9758.05     9982.22    251.95 o 
   4   8   2      800.13      818.53     72.90 o 
   5   8   2     2395.33     2280.37    124.06 o 
   6   8   2     3848.73     4099.04    172.66 o 
   7   8   2      814.31      688.08     72.90 o 
   8   8   2     2091.66     2157.59    134.29 o 
   9   8   2     1602.39     1434.98    113.83 o 
  -7   9   2     1728.96     1545.54     96.56 o 
  -6   9   2     1205.72     1032.92    150.92 o 
  -5   9   2      456.13      433.96     47.32 o 
  -4   9   2     3660.80     3367.42    362.58 o 
  -3   9   2     1585.87     1531.66    163.71 o 
  -2   9   2      580.93      539.72     65.23 o 
  -1   9   2     3252.84     3331.67    156.03 o 
   0   9   2     1373.27     1423.10     62.07 o 
   1   9   2        7.37       20.82     11.28 o 
   2   9   2     5590.68     5636.49    483.44 o 
   3   9   2     1666.27     1781.92     78.19 o 
   4   9   2      852.41      904.22     81.85 o 
   5   9   2     4840.73     5381.83    204.63 o 
   6   9   2      315.09      488.56     70.34 o 
   7   9   2      360.12      317.18     62.67 o 
   8   9   2     3226.13     3326.55    175.22 o 
  -6  10   2     3504.79     3329.55    497.51 o 
  -5  10   2      695.13      774.27    117.02 o 
  -4  10   2     2351.85     2056.55    140.68 o 
  -3  10   2     4354.53     4412.38    200.80 o 
  -2  10   2     1884.34     1775.18    124.06 o 
  -1  10   2     3667.41     3830.46    179.05 o 
   0  10   2      916.11      835.16     81.85 o 
   1  10   2     4487.92     4576.09    191.84 o 
   2  10   2     4305.71     4601.02    129.89 o 
   3  10   2      562.22      562.69     46.41 o 
   4  10   2     6534.67     6617.50    284.57 o 
   5  10   2     2300.87     2152.10     96.31 o 
   6  10   2       16.71       43.48     20.46 o 
   7  10   2     3460.52     3480.03    181.61 o 
  -5  11   2      710.95      601.11     92.08 o 
  -4  11   2     3369.20     3152.62    182.89 o 
  -3  11   2        1.92       14.07     23.02 o 
  -2  11   2      934.38      946.42     94.64 o 
  -1  11   2     2836.41     2525.93    153.47 o 
   0  11   2      517.68      526.93     78.02 o 
   1  11   2     2159.83     1952.96    131.73 o 
   2  11   2     2266.10     2438.96    148.36 o 
   3  11   2     1295.81     1328.53    124.06 o 
   4  11   2     2690.15     2882.77    182.25 o 
   5  11   2      578.61      641.26     53.33 o 
   6  11   2     1610.09     1805.32     93.94 o 
  -3  12   2       83.13       98.48     42.21 o 
  -2  12   2     2458.96     2259.91    157.31 o 
  -1  12   2     1027.88      855.62     94.64 o 
   0  12   2      267.27      352.99     71.62 o 
   1  12   2     3956.68     4562.02    216.14 o 
   2  12   2      223.53      230.21     56.27 o 
   3  12   2     1001.66      996.30     99.76 o 
   4  12   2     1693.85     2173.22    102.08 o 
  -4 -11   3     1310.20     1239.30    120.22 o 
  -3 -11   3      174.32      209.75     58.83 o 
  -2 -11   3     2317.75     2373.73    159.87 o 
  -1 -11   3      467.94      451.47     76.74 o 
   0 -11   3      165.62      211.03     52.44 o 
   1 -11   3     2559.30     2311.07    153.47 o 
   2 -11   3      728.16      558.90     83.13 o 
   3 -11   3       16.83       31.97     16.63 o 
   4 -11   3     2198.07     2167.82    150.92 o 
  -6 -10   3        6.68       10.23     24.30 o 
  -5 -10   3     1788.45     2010.51    147.08 o 
  -4 -10   3     2059.50     2075.74    145.80 o 
  -3 -10   3      296.39      232.77     56.27 o 
  -2 -10   3     3359.25     3377.71    180.33 o 
  -1 -10   3     1459.98     1556.48    120.22 o 
   0 -10   3     2756.84     2337.92    147.08 o 
   1 -10   3     3018.85     2887.87    162.43 o 
   2 -10   3      496.06      565.30     79.29 o 
   3 -10   3     2715.49     2482.45    153.47 o 
   4 -10   3     2657.67     2649.99    159.87 o 
   5 -10   3      125.73      180.33     47.32 o 
   6 -10   3     2150.30     1603.81    126.62 o 
  -7  -9   3     1028.95     1034.67    107.43 o 
  -6  -9   3      270.19      381.13     74.18 o 
  -5  -9   3     2097.07     2151.20    144.52 o 
  -4  -9   3     1301.99     1128.04    101.04 o 
  -3  -9   3     1468.05     1603.81    118.94 o 
  -2  -9   3     2407.30     2372.46    141.96 o 
  -1  -9   3       82.55       83.13     30.69 o 
   0  -9   3     4223.50     4091.37    182.89 o 
   1  -9   3     1446.40     1304.53    103.60 o 
   2  -9   3      305.51      298.00     57.55 o 
   3  -9   3     1968.96     1919.71    127.90 o 
   4  -9   3     1263.75     1249.54    103.60 o 
   5  -9   3      341.30      345.21     97.20 o 
   6  -9   3     1169.42     1124.59    208.47 o 
   7  -9   3      150.20      192.35     34.33 o 
  -8  -8   3     2322.22     2351.99    161.15 o 
  -7  -8   3       16.85       38.37     23.02 o 
  -6  -8   3     2128.52     2069.34    139.41 o 
  -5  -8   3     2510.82     2129.45    136.85 o 
  -4  -8   3        2.03       17.91     20.46 o 
  -3  -8   3     4608.01     4449.47    188.01 o 
  -2  -8   3     1236.79     1278.95     97.20 o 
  -1  -8   3       49.84       39.65     19.18 o 
   0  -8   3    10467.85    11156.29    287.76 o 
   1  -8   3      374.50      370.90     58.83 o 
   2  -8   3     2098.69     2413.38    131.73 o 
   3  -8   3     5499.61     6112.91    372.81 o 
   4  -8   3       63.60       48.50     17.62 o 
   5  -8   3     1533.85     1640.56     79.13 o 
   6  -8   3     2613.25     2263.98    452.11 o 
   7  -8   3      361.34      408.15     48.73 o 
   8  -8   3     1412.34     1445.98    170.10 o 
  -8  -7   3     1395.41     1418.36    120.22 o 
  -7  -7   3     1577.96     1530.91    118.94 o 
  -6  -7   3     2091.31     1805.88    125.34 o 
  -5  -7   3      898.34      964.33     88.25 o 
  -4  -7   3     2721.28     2506.74    136.85 o 
  -3  -7   3     2528.53     2536.16    133.01 o 
  -2  -7   3      600.55      556.34     60.11 o 
  -1  -7   3     3419.61     3132.15    141.96 o 
   0  -7   3     3206.31     3092.50    139.41 o 
   1  -7   3       33.96       35.83     10.14 o 
   2  -7   3     6473.01     6659.26    815.33 o 
   3  -7   3     1008.27     1229.14    198.24 o 
   4  -7   3      179.93      169.78     27.64 o 
   5  -7   3     6544.06     6719.06    155.08 o 
   6  -7   3      309.40      326.40     40.67 o 
   7  -7   3      460.82      463.28     48.98 o 
   8  -7   3     6392.46     6562.77    177.08 o 
   9  -7   3        5.26       45.81     15.62 o 
  -9  -6   3     2330.17     2033.53    145.80 o 
  -8  -6   3        6.29       43.48     24.30 o 
  -7  -6   3      212.96      144.52     43.48 o 
  -6  -6   3     4608.39     4058.11    180.33 o 
  -5  -6   3      173.35      156.03     40.93 o 
  -4  -6   3     2165.44     1818.67    109.99 o 
  -3  -6   3     8012.12     6951.10    209.75 o 
  -2  -6   3     1235.33     1094.78     79.29 o 
  -1  -6   3     2683.32     2285.49    112.55 o 
   0  -6   3     3017.89     3489.21    289.04 o 
   1  -6   3     1325.71     1584.78    179.69 o 
   2  -6   3     3687.38     3995.44    154.75 o 
   3  -6   3     3590.98     3923.65    220.62 o 
   4  -6   3     3333.49     3316.97    459.14 o 
   5  -6   3     3204.76     3172.96    283.93 o 
   6  -6   3     1232.33     1066.37    143.24 o 
   7  -6   3     4992.08     4275.02    862.01 o 
   8  -6   3     3351.43     3134.23    305.03 o 
   9  -6   3       25.13       38.14     15.29 o 
  10  -6   3     2331.64     2273.98    159.87 o 
 -10  -5   3     2432.69     2300.83    159.87 o 
  -9  -5   3     1838.33     1436.26    118.94 o 
  -8  -5   3       25.00       12.79     17.91 o 
  -7  -5   3     5466.11     4637.48    195.68 o 
  -6  -5   3      771.62      675.29     69.06 o 
  -5  -5   3      698.33      629.24     65.23 o 
  -4  -5   3    15640.10    12662.90    281.37 o 
  -3  -5   3       15.53       20.46     14.07 o 
  -2  -5   3      989.23     1121.77    193.76 o 
  -1  -5   3    11538.09    13092.37   1328.19 o 
   0  -5   3     1682.01     1585.38     58.83 o 
   1  -5   3     2700.65     3035.68     79.93 o 
   2  -5   3     3355.17     3623.43     86.08 o 
   3  -5   3      566.57      620.44     80.57 o 
   4  -5   3     2474.83     2673.94     82.72 o 
   5  -5   3     3882.83     3522.23    144.52 o 
   6  -5   3      388.60      384.45     38.96 o 
   7  -5   3     1466.36     1364.95    193.12 o 
   8  -5   3     4937.40     4918.99    398.39 o 
   9  -5   3     1045.23     1027.00     98.48 o 
  10  -5   3      841.33      810.86     90.81 o 
 -10  -4   3     2353.52     2051.44    148.36 o 
  -9  -4   3     1094.32      910.61     92.08 o 
  -8  -4   3     2222.95     1768.79    122.78 o 
  -7  -4   3     3127.30     2618.01    141.96 o 
  -6  -4   3        9.04       38.37     21.74 o 
  -5  -4   3     2977.65     2210.03    115.11 o 
  -4  -4   3    11048.96     9543.62    130.11 o 
  -3  -4   3       26.36       85.42     34.53 o 
  -2  -4   3    10980.91    10498.20   1892.85 o 
  -1  -4   3     4333.09     4933.05    560.18 o 
   0  -4   3     3564.63     3361.26    235.33 o 
   1  -4   3    17386.19    20265.30   1028.28 o 
   2  -4   3      563.77      625.52     45.40 o 
   3  -4   3     1319.69     1307.43     88.89 o 
   4  -4   3    14142.04    16129.99    244.92 o 
   5  -4   3      306.90      316.40     30.04 o 
   6  -4   3     4945.37     5014.77    179.05 o 
   7  -4   3     4515.05     4209.72    370.26 o 
   8  -4   3      121.73      113.83     38.37 o 
   9  -4   3     3633.89     3733.26    184.17 o 
  10  -4   3     1789.80     1649.85    126.62 o 
  11  -4   3      339.01      438.68     76.74 o 
 -10  -3   3     1850.09     1570.55    126.62 o 
  -9  -3   3       84.24      115.11     35.81 o 
  -8  -3   3     1780.10     1440.10    107.43 o 
  -7  -3   3     2337.34     1754.72    112.55 o 
  -6  -3   3      445.85      457.37    129.17 o 
  -5  -3   3     4431.48     4657.50    961.13 o 
  -4  -3   3     4145.59     3933.82    807.02 o 
  -3  -3   3     2380.81     2014.12     85.69 o 
  -2  -3   3     6384.12     5216.60     82.75 o 
  -1  -3   3     2690.68     2158.10    155.39 o 
   0  -3   3     9754.17     9506.96    363.86 o 
   1  -3   3     2365.99     2593.58    171.38 o 
   2  -3   3     1525.34     1231.85     56.27 o 
   3  -3   3    13468.90    12100.38   2921.76 o 
   4  -3   3     3482.28     3645.80     85.29 o 
   5  -3   3      142.89      152.20     22.03 o 
   6  -3   3     8651.99     8642.15    153.86 o 
   7  -3   3      308.37      352.99     56.27 o 
   8  -3   3     1832.69     1718.91    113.83 o 
   9  -3   3     3019.13     3318.88    168.82 o 
  10  -3   3      170.08      243.00     57.55 o 
  11  -3   3     1042.83     1042.35    101.04 o 
 -10  -2   3      475.53      267.30     58.83 o 
  -8  -2   3     5051.39     6121.06    193.12 o 
  -7  -2   3      325.90      427.17     46.04 o 
  -6  -2   3      789.35     1018.05     65.23 o 
  -5  -2   3     9880.71    10245.55   2314.26 o 
  -4  -2   3     1064.42     1169.90    317.18 o 
  -3  -2   3     1617.10     1425.73    193.12 o 
  -2  -2   3    13350.54    11276.16   1178.55 o 
  -1  -2   3      913.30      791.81     28.56 o 
   0  -2   3     5168.05     5161.09    303.75 o 
   1  -2   3     9635.78    10342.17    661.86 o 
   2  -2   3     2731.29     2898.34    273.70 o 
   3  -2   3     3100.09     3029.89    262.28 o 
   4  -2   3     6205.35     6437.74    247.07 o 
   5  -2   3     5263.06     5395.29    225.10 o 
   7  -2   3     1080.68      977.12     78.02 o 
   8  -2   3    10450.56    11070.60    286.49 o 
   9  -2   3     1322.94     1225.24     98.48 o 
  10  -2   3       52.44       40.93     21.74 o 
  11  -2   3     2296.24     2456.87    154.75 o 
 -10  -1   3        1.82       20.46     23.02 o 
  -9  -1   3     4768.42     5780.86    207.19 o 
  -8  -1   3     1046.83     1217.56     88.25 o 
  -7  -1   3        7.06       14.07     14.07 o 
  -6  -1   3     5253.58     6220.82    173.94 o 
  -5  -1   3      393.72      480.89     43.48 o 
  -4  -1   3      990.48     1317.32     65.23 o 
  -3  -1   3    15695.93    16636.60    227.65 o 
  -2  -1   3       61.49       46.04     11.51 o 
  -1  -1   3      111.27      175.75     28.14 o 
   0  -1   3     5223.04     4438.83    271.14 o 
   1  -1   3      787.91      957.76     27.04 o 
   2  -1   3     1122.83      886.65     59.31 o 
   3  -1   3     3393.90     3314.49    153.61 o 
   4  -1   3     5115.26     5140.16     86.50 o 
   5  -1   3     3150.69     3556.99     72.85 o 
   6  -1   3     5028.85     5557.01    101.29 o 
   7  -1   3      372.27      407.33     28.88 o 
   8  -1   3     8833.65     9202.06    251.95 o 
   9  -1   3     3265.10     3231.91    157.31 o 
  10  -1   3     1120.52     1268.72    102.32 o 
  11  -1   3     1510.22     1445.22    115.11 o 
 -11   0   3     1237.91     1452.89    118.94 o 
 -10   0   3     1095.84     1309.65    106.15 o 
  -9   0   3     3767.05     4042.77    177.77 o 
  -8   0   3     1755.75     1958.07    115.11 o 
  -7   0   3     2680.56     2616.73    125.34 o 
  -6   0   3     3873.68     4288.32    148.36 o 
  -5   0   3     2354.62     2509.30    104.87 o 
  -4   0   3    29518.90    36089.45    404.15 o 
  -3   0   3    10705.99    11144.78    189.28 o 
  -2   0   3      367.34      386.24     29.42 o 
  -1   0   3    25625.71    26237.69    266.02 o 
   0   0   3     7034.85     4662.80    251.31 o 
   1   0   3     1185.69     1207.31     43.10 o 
   2   0   3    10742.62    10964.48   1085.22 o 
   3   0   3     4652.92     4810.91    241.72 o 
   4   0   3     1945.03     2256.03     55.17 o 
   5   0   3     9737.15    10150.92   1305.17 o 
   6   0   3      620.94      646.40     35.30 o 
   7   0   3     1488.14     1668.20     61.70 o 
   8   0   3     7554.49     8170.66    465.54 o 
   9   0   3      191.24      152.20     38.37 o 
  10   0   3     1237.45     1117.80     93.36 o 
  11   0   3      963.02     1128.04     98.48 o 
 -11   1   3       19.87       57.55     29.42 o 
 -10   1   3     1107.62     1144.66    101.04 o 
  -9   1   3     4883.54     5091.51    204.63 o 
  -8   1   3        1.01        0.00     14.07 o 
  -7   1   3     2731.07     3151.34    141.96 o 
  -6   1   3     4434.28     4853.62    163.71 o 
  -5   1   3     1392.71     1295.58     78.02 o 
  -4   1   3    10833.39    13413.64    237.88 o 
  -3   1   3     6881.14     7980.66    164.98 o 
  -2   1   3     5708.54     5950.96    127.90 o 
  -1   1   3    15521.23    18158.55    217.42 o 
   0   1   3     2263.34     1838.16     99.12 o 
   1   1   3    16800.91    15401.22   2500.99 o 
   2   1   3    13323.52    15104.38    227.01 o 
   3   1   3     4689.43     4858.64     77.32 o 
   4   1   3    14172.24    15263.47    156.86 o 
   5   1   3     4857.80     5245.50     96.23 o 
   6   1   3     1164.60     1216.28     71.62 o 
   7   1   3     8674.52    10318.58    232.77 o 
   8   1   3     2750.80     2802.18    127.90 o 
   9   1   3      245.51      241.72     47.32 o 
  10   1   3     3735.50     4053.00    175.22 o 
  11   1   3      549.16      607.50     67.78 o 
 -10   2   3     2882.62     3150.06    175.22 o 
  -9   2   3     1164.37     1162.57     99.76 o 
  -8   2   3      152.24      189.28     46.04 o 
  -7   2   3     4914.75     5686.22    196.96 o 
  -6   2   3     1246.22     1358.25     89.53 o 
  -5   2   3     1903.44     1947.84     98.48 o 
  -4   2   3     8873.81     9818.51    208.47 o 
  -3   2   3     1420.41     1321.16     67.78 o 
  -2   2   3     4988.90     5022.44    122.78 o 
  -1   2   3     6733.08     6899.30    712.78 o 
   0   2   3     5188.33     6180.43    191.55 o 
   1   2   3     3566.94     3477.40    580.01 o 
   2   2   3    14057.69    14172.11    315.31 o 
   3   2   3     1160.18     1309.63     78.08 o 
   4   2   3    13926.43    12925.87   1784.71 o 
   5   2   3     3197.50     2916.01     97.20 o 
   6   2   3     5288.64     5840.97    152.20 o 
   7   2   3     5488.92     6021.30    168.82 o 
   8   2   3       26.64       39.65     17.91 o 
   9   2   3     2885.27     2904.50    134.29 o 
  10   2   3     1384.22     1290.46     92.08 o 
 -10   3   3      704.48      635.64     89.53 o 
  -9   3   3        4.49       24.30     21.74 o 
  -8   3   3     2770.01     2834.16    150.92 o 
  -7   3   3     1497.92     1473.35    102.32 o 
  -6   3   3      206.90      219.98     44.76 o 
  -5   3   3     6519.38     7024.00    196.96 o 
  -4   3   3      906.82      905.50     63.95 o 
  -3   3   3     3295.83     3462.64    413.10 o 
  -2   3   3     1693.25     1567.39    105.51 o 
  -1   3   3      166.18      222.01     15.20 o 
   0   3   3     1696.42     2212.78     58.74 o 
   1   3   3    17051.05    15719.25   2891.91 o 
   2   3   3     1167.42     1321.67     70.34 o 
   3   3   3      125.92      203.16     11.87 o 
   4   3   3    29332.62    30367.49   1831.00 o 
   5   3   3      403.69      445.02     42.21 o 
   6   3   3     1797.46     1722.39    307.59 o 
   7   3   3     4409.81     4233.84    805.74 o 
   8   3   3     1623.82     1529.97    307.59 o 
   9   3   3     3163.38     2217.70    117.66 o 
 -10   4   3     1504.76     1519.39    126.62 o 
  -9   4   3      382.35      434.84     72.90 o 
  -8   4   3     2194.61     2465.82    144.52 o 
  -7   4   3     2814.16     2830.32    145.80 o 
  -6   4   3     1501.94     1493.82     98.48 o 
  -5   4   3     4173.02     4432.85    161.15 o 
  -4   4   3      654.39      689.39     41.14 o 
  -3   4   3     6311.63     6522.99    225.73 o 
  -2   4   3     2026.58     1879.82    191.18 o 
  -1   4   3      173.39      211.79     13.35 o 
   0   4   3    14750.16    16523.90    183.62 o 
   1   4   3     4252.54     4076.99    425.72 o 
   2   4   3      111.07       99.65      8.85 o 
   3   4   3    12184.06    13379.88    389.05 o 
   4   4   3     3586.77     3666.97    464.26 o 
   5   4   3       80.53       94.17     13.21 o 
   6   4   3     8759.27     9542.74   1293.66 o 
   7   4   3      409.23      425.89     46.04 o 
   8   4   3     1934.32     1634.50     95.92 o 
   9   4   3     6589.58     5233.47    186.73 o 
 -10   5   3      242.51      282.65     67.78 o 
  -9   5   3     2750.63     2921.13    171.38 o 
  -8   5   3     4437.57     4138.69    193.12 o 
  -7   5   3       19.33       28.14     16.63 o 
  -6   5   3     3111.20     3028.56    145.80 o 
  -5   5   3     9232.32     9047.60    607.50 o 
  -4   5   3     2459.52     2297.00     90.81 o 
  -3   5   3     6233.15     6047.37    522.45 o 
  -2   5   3     8342.07     8122.32    564.66 o 
  -1   5   3     4372.26     4411.34     69.02 o 
   0   5   3     3534.52     4185.98     64.81 o 
   1   5   3     3790.78     3434.84    299.44 o 
   2   5   3     2246.35     1980.90    305.72 o 
   3   5   3    11875.79    12463.96    109.13 o 
   4   5   3      853.73      864.32     42.84 o 
   5   5   3     6006.91     5697.73    154.75 o 
   6   5   3     4055.98     4152.76    140.68 o 
   7   5   3       16.97       31.97     15.35 o 
   8   5   3     8355.17     7451.17    216.14 o 
   9   5   3     1580.46     1277.67     93.36 o 
  -9   6   3     2510.24     2681.96    166.26 o 
  -8   6   3     1681.55     1523.23    117.66 o 
  -7   6   3      585.61      594.71     69.06 o 
  -6   6   3     5304.78     5443.71    377.93 o 
  -5   6   3      256.22      253.99     34.33 o 
  -4   6   3     2871.00     2598.86     88.14 o 
  -3   6   3    10674.53    11397.67    794.23 o 
  -2   6   3       22.55       26.55      6.57 o 
  -1   6   3      948.20      975.15     33.54 o 
   0   6   3     8430.02     9473.35    106.95 o 
   1   6   3      378.76      410.74     20.24 o 
   2   6   3     5397.63     4595.38    933.87 o 
   3   6   3     9630.47    10478.20    242.36 o 
   4   6   3     4499.84     4775.73    108.88 o 
   5   6   3     3793.25     3955.80    138.13 o 
   6   6   3     2210.23     2056.55    104.87 o 
   7   6   3     1793.24     1615.32     97.20 o 
   8   6   3     1852.09     1565.44    101.04 o 
  -9   7   3     1010.10     1185.59    107.43 o 
  -8   7   3      950.99      951.54     93.36 o 
  -7   7   3     1822.43     1890.02     91.79 o 
  -6   7   3     1146.92     1104.70     66.35 o 
  -5   7   3       86.60       60.82     16.07 o 
  -4   7   3     3381.19     3054.86    270.50 o 
  -3   7   3     1815.96     1807.90    267.94 o 
  -2   7   3      269.52      299.58     19.61 o 
  -1   7   3     4631.27     4914.36     82.71 o 
   0   7   3      187.56      245.28     17.35 o 
   1   7   3      586.23      619.97     25.24 o 
   2   7   3     8328.11     9176.70    546.75 o 
   3   7   3       24.65       72.41     17.11 o 
   4   7   3     3413.45     3403.29    133.01 o 
   5   7   3     7394.84     7906.48    212.31 o 
   6   7   3      217.43      239.16     44.76 o 
   7   7   3     2174.20     2234.33    121.50 o 
   8   7   3     2676.08     2497.79    134.29 o 
  -8   8   3      550.96      585.76     71.62 o 
  -7   8   3     3426.69     3364.77    127.51 o 
  -6   8   3     2485.89     2317.08    100.69 o 
  -5   8   3     3298.66     3354.72    115.66 o 
  -4   8   3     5726.00     5404.36    419.50 o 
  -3   8   3     1152.37     1214.93    172.02 o 
  -2   8   3     4015.48     4116.45    356.83 o 
  -1   8   3     4041.20     4168.99     79.90 o 
   0   8   3      101.67      120.68     24.30 o 
   1   8   3     7015.05     7488.48    349.79 o 
   2   8   3     2127.53     2364.77     81.84 o 
   3   8   3       96.44      134.34     24.42 o 
   4   8   3    10777.40    11220.92    192.89 o 
   5   8   3      712.54      795.91     51.95 o 
   6   8   3      290.57      299.27     51.16 o 
   7   8   3     4849.90     4944.43    190.56 o 
   8   8   3       23.53       12.79     21.74 o 
  -7   9   3     1885.57     1868.27    191.20 o 
  -6   9   3       41.10       66.10     18.93 o 
  -5   9   3     1078.88     1035.14     64.81 o 
  -4   9   3     1906.23     1865.77    209.11 o 
  -3   9   3      213.89      209.77     31.64 o 
  -2   9   3     1011.51     1047.46     89.53 o 
  -1   9   3     4230.73     4371.46    177.77 o 
   0   9   3      272.35      330.95     30.75 o 
   1   9   3     3505.54     3843.57    272.42 o 
   2   9   3     5148.87     5207.13    214.22 o 
   3   9   3     2361.42     2252.68     87.24 o 
   4   9   3     2835.84     2935.49    103.05 o 
   5   9   3     1801.03     1932.60     85.86 o 
   6   9   3     2659.31     2732.02    106.19 o 
   7   9   3     2610.49     2755.51    110.05 o 
   8   9   3       97.60      120.22     37.09 o 
  -6  10   3      180.67      218.46     34.78 o 
  -5  10   3     4002.97     4047.23    360.02 o 
  -4  10   3      428.40      455.31     75.46 o 
  -3  10   3      935.47      782.72     83.13 o 
  -2  10   3     5826.94     6076.30    230.21 o 
  -1  10   3      216.99      190.56     48.60 o 
   0  10   3     1775.21     1828.90    120.22 o 
   1  10   3     5728.47     6782.09    225.73 o 
   2  10   3       31.08       72.77     27.50 o 
   3  10   3     2861.97     3096.74    108.51 o 
   4  10   3     1606.66     1575.97     79.52 o 
   5  10   3      451.73      510.58     48.61 o 
   6  10   3     2537.73     2652.35    109.65 o 
   7  10   3      937.41      960.29     67.15 o 
  -5  11   3     1890.24     2038.65    152.20 o 
  -4  11   3       12.36       28.14     24.30 o 
  -3  11   3     3769.18     3720.47    193.12 o 
  -2  11   3     1750.06     1686.94    127.90 o 
  -1  11   3      132.66      118.94     39.65 o 
   0  11   3     3123.13     3196.10    170.10 o 
   1  11   3     1667.16     1795.65    125.34 o 
   2  11   3      503.57      559.96     45.13 o 
   3  11   3     3467.32     3956.68    129.28 o 
   4  11   3      237.76      275.44     41.08 o 
   5  11   3     1518.50     1674.26     87.27 o 
   6  11   3     2017.23     2228.19    104.38 o 
  -3  12   3     1380.53     1144.66    113.83 o 
  -2  12   3      437.03      438.68     79.29 o 
  -1  12   3     1850.66     1863.43    139.41 o 
   0  12   3     1495.42     1428.59    120.22 o 
   1  12   3       22.64       66.51     30.69 o 
   2  12   3     2867.30     3111.69    175.22 o 
   3  12   3     1419.23     1403.01    117.66 o 
   4  12   3      299.04      317.99     47.32 o 
  -3 -11   4     1317.26     1406.85    126.62 o 
  -2 -11   4     1865.76     1753.44    135.57 o 
  -1 -11   4       31.13       49.88     21.74 o 
   0 -11   4     3128.79     3130.87    181.61 o 
   1 -11   4     1224.31     1308.37    115.11 o 
   2 -11   4      735.46      778.88     85.69 o 
   3 -11   4     2503.10     2476.05    161.15 o 
  -5 -10   4      563.24      583.20     92.08 o 
  -4 -10   4      175.88      167.54     52.44 o 
  -3 -10   4     3308.19     3174.36    180.33 o 
  -2 -10   4      294.80      213.58     51.16 o 
  -1 -10   4      231.80      231.49     54.99 o 
   0 -10   4     4065.08     3996.72    195.68 o 
   1 -10   4       56.89       69.06     29.42 o 
   2 -10   4     1811.52     1662.64    125.34 o 
   3 -10   4     1959.02     1874.94    134.29 o 
   4 -10   4        1.21       -3.84     14.07 o 
   5 -10   4     1508.03     1411.96    116.38 o 
   6 -10   4     1283.17     1238.03    108.71 o 
  -6  -9   4     1904.96     1890.29    144.52 o 
  -5  -9   4      244.36      268.58     61.39 o 
  -4  -9   4     3387.36     3380.27    181.61 o 
  -3  -9   4     3053.97     2807.30    159.87 o 
  -2  -9   4       74.93       88.25     33.25 o 
  -1  -9   4     6270.72     5747.61    223.82 o 
   0  -9   4     1174.95     1252.09    102.32 o 
   1  -9   4        6.08       11.51     14.07 o 
   2  -9   4     6539.69     5457.29    217.42 o 
   3  -9   4      470.00      477.05     71.62 o 
   4  -9   4       72.80       72.90     26.86 o 
   5  -9   4     5025.53     4792.23    211.03 o 
   6  -9   4      106.38      130.83     26.73 o 
   7  -9   4      406.07      478.05     70.34 o 
  -7  -8   4      230.90      195.68     54.99 o 
  -6  -8   4     2058.03     2091.09    144.52 o 
  -5  -8   4      455.19      519.25     78.02 o 
  -4  -8   4     2010.87     1854.48    127.90 o 
  -3  -8   4      974.83      917.01     85.69 o 
  -2  -8   4     3023.82     2606.50    143.24 o 
  -1  -8   4     1380.24     1291.74     99.76 o 
   0  -8   4       64.14       58.83     26.86 o 
   1  -8   4     6919.12     5977.82    212.31 o 
   2  -8   4      198.89      274.97     52.44 o 
   3  -8   4       24.33       33.25     13.57 o 
   4  -8   4     9077.44     9408.79    427.81 o 
   5  -8   4      282.74      281.42     38.76 o 
   6  -8   4       94.06       95.00     23.31 o 
   7  -8   4     4652.58     4417.64    620.29 o 
   8  -8   4     1128.73      946.66    253.23 o 
  -8  -7   4      158.42      175.22     53.72 o 
  -7  -7   4     6103.75     5482.87    235.33 o 
  -6  -7   4       26.60       31.97     21.74 o 
  -5  -7   4      138.60      147.08     42.21 o 
  -4  -7   4     9604.73     8270.98    258.35 o 
  -3  -7   4        3.77       48.60     23.02 o 
  -2  -7   4     1006.05      984.79     81.85 o 
  -1  -7   4     9075.59     8799.19    245.56 o 
   0  -7   4     1024.41      853.06     74.18 o 
   1  -7   4     1855.19     2051.53    161.79 o 
   2  -7   4     2368.11     2557.71    156.67 o 
   3  -7   4     2839.61     3009.76    298.00 o 
   4  -7   4     1746.86     1845.73    136.21 o 
   5  -7   4     2103.83     1956.79    158.59 o 
   6  -7   4     3505.82     3266.07    542.91 o 
   7  -7   4     1054.77     1031.25     74.82 o 
   8  -7   4      658.59      643.47     53.35 o 
   9  -7   4     2457.38     2468.63    400.31 o 
  -9  -6   4      144.57      141.96     48.60 o 
  -8  -6   4     1742.31     1707.40    131.73 o 
  -7  -6   4      609.18      507.74     76.74 o 
  -6  -6   4       73.97       76.74     30.69 o 
  -5  -6   4     3408.32     2876.36    149.64 o 
  -4  -6   4     1733.04     1270.00     94.64 o 
  -3  -6   4        6.21       15.35     12.79 o 
  -2  -6   4    10364.01     9606.21    246.84 o 
  -1  -6   4     1332.19     1377.43     89.53 o 
   0  -6   4      504.32      535.38     36.45 o 
   1  -6   4     7044.93     8379.00    327.41 o 
   2  -6   4      178.27      163.70     24.22 o 
   3  -6   4     1212.55     1396.79     61.00 o 
   4  -6   4     7188.73     7543.39    704.06 o 
   5  -6   4      116.05      136.88     25.13 o 
   6  -6   4     2875.93     2480.13    513.50 o 
   7  -6   4     1784.15     1669.95     80.24 o 
   8  -6   4      348.75      388.66     46.79 o 
   9  -6   4     1455.78     1280.56     75.93 o 
  10  -6   4      984.32     1032.11    108.71 o 
  -9  -5   4      266.61      285.21     63.95 o 
  -8  -5   4     2456.72     2243.28    145.80 o 
  -7  -5   4     1804.08     1661.36    120.22 o 
  -6  -5   4     1849.76     1456.73    107.43 o 
  -5  -5   4     5398.66     4509.58    180.33 o 
  -4  -5   4      520.06      436.12     52.44 o 
  -3  -5   4     8848.86     7521.51    212.31 o 
  -2  -5   4     4717.18     4940.96    574.89 o 
  -1  -5   4      447.46      438.94     26.69 o 
   0  -5   4     9842.46    10580.07    732.84 o 
   1  -5   4     3043.06     3344.06    283.93 o 
   2  -5   4      151.07      157.70     21.65 o 
   3  -5   4     5822.23     6133.33    484.72 o 
   4  -5   4     3024.60     3095.19    200.16 o 
   5  -5   4      859.85      873.06     50.04 o 
   6  -5   4     2310.22     2404.31     88.00 o 
   7  -5   4      269.26      248.68     46.04 o 
   8  -5   4     2112.52     1986.50    275.61 o 
   9  -5   4     1921.18     2004.12    139.41 o 
  10  -5   4       27.04       37.09     25.58 o 
 -10  -4   4       26.21       14.07     24.30 o 
  -9  -4   4     1658.65     1286.63    112.55 o 
  -8  -4   4     4000.80     3639.90    181.61 o 
  -7  -4   4       73.60       83.13     29.42 o 
  -6  -4   4     3097.01     2409.54    133.01 o 
  -5  -4   4     6743.67     5591.58    191.84 o 
  -4  -4   4     3732.66     3190.06    131.09 o 
  -3  -4   4     6383.42     5009.75    278.81 o 
  -2  -4   4     8052.39     7097.15    242.91 o 
  -1  -4   4     7727.32     8086.03    400.31 o 
   0  -4   4     6710.33     6469.48    280.09 o 
   1  -4   4     2926.41     2987.32    296.08 o 
   2  -4   4     5783.24     5973.67    108.07 o 
   3  -4   4     3136.33     3176.54     81.75 o 
   4  -4   4     2799.85     2877.87    186.73 o 
   5  -4   4     5407.38     4560.96   1115.25 o 
   6  -4   4     1232.09     1259.35     83.13 o 
   7  -4   4       61.62       78.49     18.68 o 
   8  -4   4    10720.51    10617.01    890.15 o 
   9  -4   4      517.11      544.83     79.29 o 
  10  -4   4      183.59      164.98     43.48 o 
  11  -4   4     2464.39     2802.18    175.22 o 
 -10  -3   4       24.32       20.46     19.18 o 
  -9  -3   4     3437.28     2610.34    158.59 o 
  -8  -3   4       88.19       57.55     26.86 o 
  -7  -3   4        9.47       -7.67     11.51 o 
  -6  -3   4     4940.50     4685.83    694.47 o 
  -5  -3   4      175.29      221.73     60.75 o 
  -4  -3   4     2494.82     2567.61    325.49 o 
  -3  -3   4    17265.57    13792.09    555.70 o 
  -2  -3   4     2610.47     2169.90     58.08 o 
  -1  -3   4     7135.24     7081.79    295.44 o 
   0  -3   4    15392.67    14998.32   1081.99 o 
   1  -3   4     5268.79     5530.40    243.64 o 
   2  -3   4     5461.23     6244.58    702.78 o 
   3  -3   4    12203.06    11791.88    936.19 o 
   4  -3   4     3345.44     3254.06     81.39 o 
   5  -3   4     6872.12     6402.70    260.91 o 
   6  -3   4     1882.26     1648.60     66.10 o 
   7  -3   4     4525.14     4289.70    190.56 o 
   8  -3   4     4817.82     4588.88    189.28 o 
   9  -3   4     1079.28      984.79     92.08 o 
  10  -3   4     2160.44     2243.28    147.08 o 
  11  -3   4      816.50      784.00     86.97 o 
 -10  -2   4     1222.00      813.41     90.81 o 
  -9  -2   4     1665.38     1270.00    108.71 o 
  -8  -2   4     2251.88     2243.31    347.24 o 
  -7  -2   4     3322.74     3655.56    908.70 o 
  -6  -2   4     1722.32     1593.75    390.72 o 
  -5  -2   4     1074.66     1146.68    223.18 o 
  -4  -2   4     9436.25     8687.19   1365.28 o 
  -3  -2   4     1147.62      917.43    182.25 o 
  -2  -2   4      992.52      819.48     39.65 o 
  -1  -2   4     6897.61     5234.08    484.08 o 
   0  -2   4       93.78       82.89     11.76 o 
   1  -2   4     1855.72     1748.96     46.41 o 
   2  -2   4    12150.92    13254.79    140.03 o 
   3  -2   4      332.49      339.43     36.45 o 
   4  -2   4     2627.31     2620.80     81.94 o 
   5  -2   4     8064.00     7872.72    496.23 o 
   6  -2   4      803.29      818.89     43.52 o 
   7  -2   4     2116.28     2120.50    116.38 o 
   8  -2   4     4201.34     4339.48    179.05 o 
   9  -2   4        5.12       17.91     15.35 o 
  10  -2   4     2427.45     2383.97    147.08 o 
  11  -2   4     1023.86     1088.39    101.04 o 
  -9  -1   4     2975.38     3403.29    161.15 o 
  -8  -1   4     1136.68     1486.14     99.76 o 
  -7  -1   4     2975.21     3049.02    134.29 o 
  -6  -1   4     2346.19     2657.66    116.38 o 
  -5  -1   4     3528.51     3497.93    124.06 o 
  -4  -1   4     5056.47     5591.58    145.80 o 
  -3  -1   4      683.43      659.94     46.04 o 
  -2  -1   4     5600.70     4250.57    550.59 o 
  -1  -1   4     7932.84     6130.50     89.08 o 
   0  -1   4     1320.69     1084.76     33.83 o 
   1  -1   4     7116.16     6683.39     83.89 o 
   2  -1   4     2422.40     2542.59    167.90 o 
   3  -1   4      554.29      524.13     19.00 o 
   4  -1   4    17614.28    18641.76    834.78 o 
   5  -1   4     1706.51     1734.32     77.38 o 
   6  -1   4        8.64       30.41     10.87 o 
   7  -1   4     7855.92     8313.18    226.37 o 
   8  -1   4      155.90      136.85     37.09 o 
   9  -1   4      705.37      771.21     76.74 o 
  10  -1   4     2587.26     2716.49    153.47 o 
  11  -1   4      149.37      122.78     38.37 o 
 -10   0   4     2780.74     3290.74    172.66 o 
  -9   0   4      233.67      346.60     61.39 o 
  -8   0   4     1224.00     1509.16    103.60 o 
  -7   0   4     6927.85     8650.83    236.61 o 
  -6   0   4      154.01      204.63     40.93 o 
  -5   0   4     5674.50     6738.80    180.33 o 
  -4   0   4    11468.57    13692.45    243.00 o 
  -3   0   4     2182.83     2557.90     93.36 o 
  -2   0   4     7282.91     7084.11    147.08 o 
  -1   0   4     5925.78     5714.36    122.78 o 
   0   0   4     6236.39     4722.03     67.27 o 
   1   0   4     7044.90     6505.15     62.06 o 
   2   0   4     3309.77     3712.69     43.81 o 
   3   0   4     2634.29     2786.82    183.28 o 
   4   0   4    22961.89    26484.44    221.23 o 
   5   0   4      662.09      613.71     32.22 o 
   6   0   4     4079.23     4080.10     91.74 o 
   7   0   4     1971.99     2185.87    109.99 o 
   8   0   4      312.62      323.97     39.01 o 
   9   0   4     3849.54     3963.47    170.10 o 
  10   0   4      333.11      345.32     60.11 o 
  11   0   4       10.73       25.58     19.18 o 
 -10   1   4      915.18     1177.91    104.87 o 
  -9   1   4       77.35       46.04     25.58 o 
  -8   1   4     3306.19     4220.54    179.05 o 
  -7   1   4     4162.10     4981.52    182.89 o 
  -6   1   4      890.43      902.94     72.90 o 
  -5   1   4    13170.88    15692.73    290.32 o 
  -4   1   4     1049.98     1248.26     72.90 o 
  -3   1   4     3862.68     4487.84    129.17 o 
  -2   1   4    18713.51    18977.08    259.63 o 
  -1   1   4       23.30       19.18      8.95 o 
   0   1   4     3569.40     3103.28    228.29 o 
   1   1   4    26753.30    22031.98   4259.55 o 
   2   1   4     3105.31     3018.16    196.96 o 
   3   1   4    10504.44    11704.18    268.58 o 
   4   1   4    14285.83    15897.20    167.24 o 
   5   1   4      585.95      603.49     53.08 o 
   6   1   4     4463.89     5071.29    104.80 o 
   7   1   4     2431.18     2366.37     76.32 o 
   8   1   4     3399.92     3455.97    148.36 o 
   9   1   4     5486.09     5641.99    400.95 o 
  10   1   4     1375.07     1328.83     99.76 o 
  11   1   4     2245.18     2353.27    140.68 o 
 -10   2   4      895.60      911.89     94.64 o 
  -9   2   4     1451.76     1562.88    117.66 o 
  -8   2   4     3206.44     3349.57    163.71 o 
  -7   2   4      438.40      488.56     60.11 o 
  -6   2   4     2692.96     3037.51    136.85 o 
  -5   2   4     3890.20     4505.75    156.03 o 
  -4   2   4       72.63       66.51     21.74 o 
  -3   2   4     9890.01    11953.08    223.82 o 
  -2   2   4      765.00      630.52     44.76 o 
  -1   2   4       22.76       35.81     11.51 o 
   0   2   4    11589.04    12453.73    708.25 o 
   1   2   4      738.86      691.41     76.69 o 
   2   2   4      741.35      963.74     35.43 o 
   3   2   4    12654.76    13212.56    398.59 o 
   4   2   4      115.91      115.26     10.12 o 
   5   2   4      880.52      772.97     82.48 o 
   6   2   4     5794.25     6334.65    171.38 o 
   7   2   4      158.07      145.61     23.05 o 
   8   2   4     3421.01     3644.19    102.19 o 
   9   2   4     4455.51     4502.35    121.17 o 
  10   2   4      224.07      216.27     32.52 o 
 -10   3   4      125.40      148.36     46.04 o 
  -9   3   4     2414.71     2528.49    154.75 o 
  -8   3   4     2895.22     3020.88    159.87 o 
  -7   3   4      865.60      873.52     81.85 o 
  -6   3   4     2593.63     2757.42    134.29 o 
  -5   3   4     2473.50     2482.44    118.94 o 
  -4   3   4     6430.49     6760.54    185.45 o 
  -3   3   4     4470.90     5484.14    153.47 o 
  -2   3   4       45.74       47.31     12.79 o 
  -1   3   4     2984.41     2805.38    226.54 o 
   0   3   4      549.35      815.73     42.15 o 
   1   3   4       58.13       83.83     11.62 o 
   2   3   4     7928.15     8843.59    744.07 o 
   3   3   4     4714.09     5163.31     90.99 o 
   4   3   4     2068.74     2307.45     97.92 o 
   5   3   4    12508.09    12878.38    929.83 o 
   6   3   4      142.96      131.78     15.34 o 
   7   3   4      553.54      525.83     38.84 o 
   8   3   4     6961.00     6694.58   1372.95 o 
   9   3   4      520.36      557.65     40.78 o 
  10   3   4      212.77      181.61     44.76 o 
  11   3   4     2738.84     2536.16    148.36 o 
 -10   4   4      286.11      406.71     76.74 o 
  -9   4   4     3516.93     3917.43    196.96 o 
  -8   4   4     1492.77     1319.88    107.43 o 
  -7   4   4     1348.36     1383.83    104.87 o 
  -6   4   4     9174.31    10001.40    267.30 o 
  -5   4   4        2.63        1.28      7.67 o 
  -4   4   4     4550.62     4825.48    161.15 o 
  -3   4   4    12169.05    13097.62    638.84 o 
  -2   4   4      169.94      160.67     20.01 o 
  -1   4   4     4805.33     4841.47    124.05 o 
   0   4   4     8855.54    10031.06    353.06 o 
   1   4   4      153.14      168.60     21.15 o 
   2   4   4     6615.69     6566.61    761.35 o 
   3   4   4     7285.24     7849.93     86.19 o 
   4   4   4     8773.09     9959.78    195.51 o 
   5   4   4     3305.43     3612.78    109.97 o 
   6   4   4     2764.53     2624.79    114.76 o 
   7   4   4     3847.64     3981.77    433.56 o 
   8   4   4     2218.34     2221.98    215.50 o 
   9   4   4      551.67      551.23     66.51 o 
  11   4   4      805.90      846.67     89.53 o 
  -9   5   4     1393.03     1438.82    121.50 o 
  -8   5   4      169.54      145.80     42.21 o 
  -7   5   4     6570.27     7118.64    244.28 o 
  -6   5   4     1189.74     1227.79     93.36 o 
  -5   5   4      452.64      505.19     54.99 o 
  -4   5   4    12777.01    12800.02    659.30 o 
  -3   5   4     1486.51     1711.50     69.70 o 
  -2   5   4     1840.92     1960.45    269.24 o 
  -1   5   4    15559.78    16589.05    339.68 o 
   0   5   4      153.86      181.54     15.80 o 
   1   5   4     2945.47     3281.08    310.36 o 
   2   5   4     9818.83     8996.73   1553.54 o 
   3   5   4       12.07       16.91      4.18 o 
   4   5   4     4805.24     5876.72    169.70 o 
   5   5   4    12267.65    13621.30    189.72 o 
   6   5   4      779.36      754.67     43.87 o 
   7   5   4     2617.23     2635.78    138.77 o 
   8   5   4     3125.28     3234.47    158.59 o 
   9   5   4     1231.75     1307.09    106.15 o 
  10   5   4     1661.48     1628.11    122.78 o 
  11   5   4      813.35      850.50     93.36 o 
  -9   6   4      712.54      754.58     83.13 o 
  -8   6   4     1376.67     1493.82    117.66 o 
  -7   6   4     2536.34     2597.55    149.64 o 
  -6   6   4      530.99      602.39     66.51 o 
  -5   6   4     4931.47     4777.80    211.03 o 
  -4   6   4     2633.36     2499.78     88.17 o 
  -3   6   4        2.27       10.37      7.73 o 
  -2   6   4     6074.59     6237.60    255.60 o 
  -1   6   4     1994.31     2113.76     52.43 o 
   0   6   4      375.09      403.61     21.85 o 
   1   6   4     9367.22     9552.44    559.48 o 
   2   6   4     1172.19      973.31    189.00 o 
   3   6   4      196.90      236.07     14.34 o 
   4   6   4    10897.64    12047.19    305.67 o 
   5   6   4      323.26      391.72     33.19 o 
   6   6   4      672.27      702.30     44.79 o 
   7   6   4     5462.77     5262.76    130.13 o 
   8   6   4        0.28        6.39     15.35 o 
   9   6   4     1602.59     1591.02    121.50 o 
  -8   7   4     1930.48     1891.57    135.57 o 
  -7   7   4     1495.14     1351.85    108.71 o 
  -6   7   4      293.69      249.64     62.67 o 
  -5   7   4     2726.88     2847.66    105.51 o 
  -4   7   4     1038.65      882.54     53.80 o 
  -3   7   4     2461.77     2344.95     90.17 o 
  -2   7   4     2296.11     2393.72    120.17 o 
  -1   7   4     3934.28     3991.30     76.84 o 
   0   7   4     5888.79     5636.48    116.09 o 
   1   7   4     3733.04     4060.59    407.88 o 
   2   7   4      614.63      614.25     38.36 o 
   3   7   4     8598.64     9327.51    157.77 o 
   4   7   4      879.05      904.69     49.52 o 
   5   7   4       39.26       42.69     16.63 o 
   6   7   4     3690.54     3780.65    110.90 o 
   7   7   4      806.79      787.52     52.78 o 
   8   7   4      624.75      607.50     74.18 o 
   9   7   4     4584.62     4586.32    213.58 o 
  10   7   4      279.81      249.40     63.95 o 
  -8   8   4     4435.45     4041.49    207.19 o 
  -7   8   4      285.45      256.59     39.33 o 
  -6   8   4     1827.94     1750.44     88.09 o 
  -5   8   4     4051.97     4022.74    128.18 o 
  -4   8   4      184.91      238.12     34.96 o 
  -3   8   4     4086.35     4024.62    274.97 o 
  -2   8   4     5683.18     6018.56    223.18 o 
  -1   8   4     2054.74     2180.57     71.15 o 
   0   8   4     3184.95     3183.27    232.13 o 
   1   8   4     5344.46     5886.31    127.94 o 
   2   8   4     3061.54     3398.25     98.09 o 
   3   8   4     4027.78     4277.84    112.87 o 
   4   8   4     1423.00     1433.60     66.63 o 
   5   8   4     3303.94     3498.36    186.73 o 
   6   8   4     3263.90     3177.12    107.05 o 
   7   8   4      290.60      310.79     62.67 o 
   8   8   4     3164.69     3306.09    180.33 o 
   9   8   4     2659.20     2919.85    177.77 o 
  -7   9   4      305.95      338.75     47.42 o 
  -6   9   4     2088.25     2044.23     98.09 o 
  -5   9   4     1312.74     1181.20    135.57 o 
  -4   9   4       16.77       19.28     15.35 o 
  -3   9   4     3141.07     3137.26    190.56 o 
  -2   9   4     1263.08     1293.99     70.34 o 
  -1   9   4       16.73       37.09     23.02 o 
   0   9   4     3566.54     3553.96    102.88 o 
   1   9   4     1256.68     1302.07     62.81 o 
   2   9   4      379.44      420.42     37.69 o 
   3   9   4     5510.31     6043.25    237.88 o 
   4   9   4        0.12       -5.23     21.74 o 
   5   9   4     1503.85     1686.61     79.34 o 
   6   9   4     2796.03     3030.62    195.04 o 
   7   9   4       85.91       69.06     31.97 o 
   8   9   4     2137.24     2103.88    147.08 o 
   9   9   4     1779.32     1880.06    149.64 o 
  -6  10   4     1899.20     1841.27     96.16 o 
  -5  10   4      892.46      970.94     65.19 o 
  -4  10   4     2748.36     2669.71    213.58 o 
  -3  10   4     3004.98     2742.07    157.31 o 
  -2  10   4      557.64      561.46     70.34 o 
  -1  10   4     3856.60     4065.79    181.61 o 
   0  10   4     4685.08     4601.67    190.56 o 
   1  10   4       93.70       95.38     19.83 o 
   2  10   4     4023.60     4205.62    275.61 o 
   3  10   4     2251.68     2403.15     94.96 o 
   4  10   4      133.43      165.80     30.71 o 
   5  10   4     3704.12     3853.57    127.27 o 
   6  10   4      641.02      653.70     52.45 o 
   7  10   4      274.61      303.11     65.23 o 
   8  10   4     2691.02     2846.95    176.50 o 
  -5  11   4      285.70      267.30     66.51 o 
  -4  11   4     1451.60     1364.64    121.50 o 
  -3  11   4     1751.40     1456.73    121.50 o 
  -2  11   4     1402.37     1287.90    109.99 o 
  -1  11   4     2398.12     2249.68    143.24 o 
   0  11   4      925.56     1050.02     95.92 o 
   1  11   4     3358.85     3514.56    173.94 o 
   2  11   4     2446.77     2443.06    135.57 o 
   3  11   4      245.36      294.23     41.14 o 
   4  11   4     2457.56     2454.47    172.02 o 
   5  11   4     1640.36     1686.79     86.76 o 
   6  11   4       48.30       74.18     29.42 o 
  -3  12   4       12.11       -2.56     28.14 o 
  -2  12   4      884.55      814.69     94.64 o 
  -1  12   4     1920.12     1837.85    138.13 o 
   0  12   4       46.56       57.55     28.14 o 
   1  12   4     1631.60     1698.45    127.90 o 
   2  12   4     2481.73     2618.01    158.59 o 
   3  12   4      730.33      786.77     57.17 o 
   4  12   4     1209.09     1218.34     74.65 o 
  -1 -11   5     2707.04     2919.85    177.77 o 
   0 -11   5      295.01      342.76     67.78 o 
   1 -11   5      238.00      269.86     61.39 o 
   2 -11   5     1826.51     1900.52    140.68 o 
  -4 -10   5     1862.32     1777.74    136.85 o 
  -3 -10   5      591.94      567.85     84.41 o 
  -2 -10   5     1736.76     1860.87    136.85 o 
  -1 -10   5     2013.97     1878.78    136.85 o 
   0 -10   5      420.72      484.72     76.74 o 
   1 -10   5     2965.91     3288.18    179.05 o 
   2 -10   5      989.38     1076.88     99.76 o 
   3 -10   5       30.87       53.72     20.46 o 
   4 -10   5     3301.05     3169.24    179.05 o 
   5 -10   5      879.10      736.68     83.13 o 
  -6  -9   5       32.47       26.86     30.69 o 
  -5  -9   5      424.41      405.43     76.74 o 
  -4  -9   5     2837.32     2404.43    154.75 o 
  -3  -9   5      427.99      338.92     66.51 o 
  -2  -9   5     1681.94     1753.44    126.62 o 
  -1  -9   5     3463.61     3405.85    175.22 o 
   0  -9   5     2139.65     2073.18    134.29 o 
   1  -9   5     1360.86     1255.93    103.60 o 
   2  -9   5      810.33      814.69     83.13 o 
   3  -9   5     2687.81     2483.72    148.36 o 
   4  -9   5     1414.54     1061.53     95.92 o 
   5  -9   5      188.62      253.23     56.27 o 
   6  -9   5     2607.14     2654.08    227.01 o 
   7  -9   5      587.92      666.05     79.93 o 
  -7  -8   5      612.92      718.77     89.53 o 
  -6  -8   5        6.00       35.81     24.30 o 
  -5  -8   5     4668.91     4414.94    208.47 o 
  -4  -8   5      443.35      427.17     71.62 o 
  -3  -8   5      586.29      601.11     71.62 o 
  -2  -8   5     8257.56     7956.36    259.63 o 
  -1  -8   5      136.97      134.29     39.65 o 
   0  -8   5      935.92      845.39     80.57 o 
   1  -8   5     6166.36     5981.66    216.14 o 
   2  -8   5        8.35        8.95     14.07 o 
   3  -8   5     1630.33     1470.79    106.15 o 
   4  -8   5     3438.24     3642.70    361.30 o 
   5  -8   5      298.94      340.62     72.26 o 
   6  -8   5     1531.34     1463.13    205.27 o 
   7  -8   5      303.16      412.59     83.13 o 
   8  -8   5     1185.32     1175.12    188.65 o 
  -8  -7   5      677.45      617.73     95.92 o 
  -7  -7   5        8.58       25.58     21.74 o 
  -6  -7   5     4215.64     4618.29    213.58 o 
  -5  -7   5     1122.18      928.52     89.53 o 
  -4  -7   5     1255.48     1144.66     97.20 o 
  -3  -7   5     7938.33     7887.29    250.67 o 
  -2  -7   5      924.28      847.94     79.29 o 
  -1  -7   5     2586.30     2752.30    139.41 o 
   0  -7   5    10546.71    10277.65    269.86 o 
   1  -7   5      824.77      782.72     71.62 o 
   2  -7   5     4356.99     5078.65    202.71 o 
   3  -7   5     8158.64     8585.49    684.24 o 
   4  -7   5      764.78      785.18    113.19 o 
   5  -7   5     4261.68     4569.61    397.75 o 
   6  -7   5     3828.92     3858.92    175.22 o 
   7  -7   5       62.64       77.10     23.02 o 
   8  -7   5     5095.59     4057.79   1389.58 o 
   9  -7   5     1762.60     1834.02    143.24 o 
  -8  -6   5     1490.17     1514.28    126.62 o 
  -7  -6   5       18.35       37.09     25.58 o 
  -6  -6   5      228.75      204.63     51.16 o 
  -5  -6   5     3387.98     2928.80    154.75 o 
  -4  -6   5       91.89       90.81     30.69 o 
  -3  -6   5     1533.53     1441.38     99.76 o 
  -2  -6   5     1305.59     1139.55     85.69 o 
  -1  -6   5     1019.86      996.30     78.02 o 
   0  -6   5     3923.55     3819.46    641.39 o 
   1  -6   5       56.73       69.90     15.81 o 
   2  -6   5     2646.77     2764.96    225.73 o 
   3  -6   5     2815.02     2680.00    378.57 o 
   4  -6   5       40.12       38.37     14.00 o 
   5  -6   5     6598.53     6753.47    356.83 o 
   6  -6   5      661.51      599.90    100.40 o 
   7  -6   5      426.70      444.26     88.89 o 
   8  -6   5     6422.21     6293.30    167.10 o 
   9  -6   5      365.40      359.74     50.52 o 
  -9  -5   5     3535.53     3390.50    195.68 o 
  -8  -5   5      219.52      285.21     62.67 o 
  -7  -5   5      861.99      734.12     80.57 o 
  -6  -5   5     7460.86     6004.68    225.10 o 
  -5  -5   5      177.85      194.40     44.76 o 
  -4  -5   5     3111.64     2653.82    134.29 o 
  -3  -5   5     8974.76     8141.81    228.93 o 
  -2  -5   5     1489.04     1404.23    119.58 o 
  -1  -5   5     4765.01     5122.88    494.95 o 
   0  -5   5     4789.39     4907.90    117.66 o 
   1  -5   5      969.96      988.11    122.14 o 
   2  -5   5     5012.53     4715.86    817.89 o 
   3  -5   5     2441.56     2318.23    214.86 o 
   4  -5   5     2996.08     3280.10    253.23 o 
   5  -5   5     2420.41     2302.80     82.57 o 
   6  -5   5      458.12      422.20     38.69 o 
   7  -5   5     2461.18     2373.96    303.11 o 
   8  -5   5     1001.41      870.79     57.70 o 
   9  -5   5      483.94      433.56     74.18 o 
  10  -5   5     1858.43     1800.76    140.68 o 
  -9  -4   5     1097.77      832.60     93.36 o 
  -8  -4   5       72.89       98.48     35.81 o 
  -7  -4   5     4540.12     4082.41    189.28 o 
  -6  -4   5     1226.75     1042.35     89.53 o 
  -5  -4   5       81.22       35.81     21.74 o 
  -4  -4   5     6791.97     5485.73    112.36 o 
  -3  -4   5      157.31      154.73     20.11 o 
  -2  -4   5     1074.12      936.66     42.21 o 
  -1  -4   5    12577.28    12562.91    701.51 o 
   0  -4   5       60.83       88.36     15.29 o 
   1  -4   5     2391.13     2522.89    113.19 o 
   2  -4   5    10151.95    11389.92    682.32 o 
   3  -4   5      490.17      621.75     38.37 o 
   4  -4   5     7533.47     8261.23    849.22 o 
   5  -4   5     4592.35     4418.81    183.53 o 
   6  -4   5      470.56      502.04     38.05 o 
   7  -4   5     4196.17     3858.26    687.44 o 
   8  -4   5      996.76      844.99    167.54 o 
   9  -4   5      793.83      726.44     80.57 o 
  10  -4   5     2264.80     2279.09    152.20 o 
  -9  -3   5     1315.96     1120.36    107.43 o 
  -8  -3   5      958.58      786.56     84.41 o 
  -7  -3   5     2868.29     2410.82    140.68 o 
  -6  -3   5     1154.51     1304.19    171.38 o 
  -5  -3   5     2034.10     2019.31    388.80 o 
  -4  -3   5     4419.26     3840.71     93.67 o 
  -3  -3   5      166.81      125.90     27.50 o 
  -2  -3   5     7208.53     5477.14    101.78 o 
  -1  -3   5     2110.74     2031.91    124.70 o 
   0  -3   5       64.56      116.97     19.82 o 
   1  -3   5     8492.20     8056.55    180.97 o 
   2  -3   5      182.82      155.01     19.30 o 
   3  -3   5      421.52      521.42     36.45 o 
   4  -3   5    14356.86    15324.13    543.55 o 
   5  -3   5       57.67       59.26     12.46 o 
   6  -3   5     2834.96     1940.31    519.89 o 
   7  -3   5     1947.06     1698.94    249.40 o 
   8  -3   5      307.30      306.95     57.55 o 
   9  -3   5     2953.40     2681.96    154.75 o 
  10  -3   5      639.70      645.87     78.02 o 
  11  -3   5       40.58       81.85     24.30 o 
 -10  -2   5     1593.11     1392.78    124.06 o 
  -9  -2   5      176.54      103.60     38.37 o 
  -8  -2   5     1478.86     1245.70    103.60 o 
  -7  -2   5     4858.33     4693.97   1144.66 o 
  -6  -2   5      545.74      578.82    172.66 o 
  -5  -2   5    10399.58    11267.30   2561.74 o 
  -4  -2   5     4895.50     4628.71    394.56 o 
  -3  -2   5     5712.54     5485.74    184.17 o 
  -2  -2   5    16499.46    13262.85    159.70 o 
  -1  -2   5     4252.66     3226.98    119.58 o 
   0  -2   5     7886.22     7297.91    329.97 o 
   1  -2   5    16198.44    16187.41    599.83 o 
   2  -2   5      312.68      301.63     19.97 o 
   3  -2   5    14409.16    16031.33    209.11 o 
   4  -2   5    15015.44    15943.95   1221.05 o 
   5  -2   5       77.59      145.54     31.59 o 
   6  -2   5     4469.28     3706.87     94.03 o 
   7  -2   5     1279.21     1422.19     97.20 o 
   8  -2   5     1034.62      995.02     85.69 o 
   9  -2   5     3748.30     3802.32    179.05 o 
  10  -2   5      450.89      397.75     70.34 o 
  11  -2   5      512.80      602.39     74.18 o 
  -9  -1   5      221.48      243.00     53.72 o 
  -8  -1   5     2398.01     2568.13    135.57 o 
  -7  -1   5      240.36      267.30     48.60 o 
  -6  -1   5     1340.60     1634.50     94.64 o 
  -5  -1   5     5352.21     5714.36    168.82 o 
  -4  -1   5      530.81      535.88     47.32 o 
  -3  -1   5     3292.90     3457.01    113.83 o 
  -2  -1   5     4135.53     2996.51    126.62 o 
  -1  -1   5      317.67      214.28     17.11 o 
   0  -1   5     7928.13     6360.66     93.42 o 
   1  -1   5     2349.18     1949.90     47.62 o 
   2  -1   5     5061.20     5328.25     97.84 o 
   3  -1   5    12386.84    12974.54    324.26 o 
   4  -1   5     2756.42     2576.83    122.15 o 
   5  -1   5     1876.60     1735.54    202.27 o 
   6  -1   5     4331.91     4776.35    438.68 o 
   7  -1   5     1372.34     1317.32     90.81 o 
   8  -1   5     4598.95     4797.35    185.45 o 
   9  -1   5     3788.25     3480.03    166.26 o 
  10  -1   5      389.34      475.77     72.90 o 
  11  -1   5     2297.22     2651.27    159.87 o 
 -10   0   5      234.84      331.25     66.51 o 
  -9   0   5     2439.03     2939.03    157.31 o 
  -8   0   5     3715.65     4338.20    181.61 o 
  -7   0   5      155.73      180.33     43.48 o 
  -6   0   5     5950.92     6392.20    195.68 o 
  -5   0   5     4652.32     5773.19    173.94 o 
  -4   0   5      159.14      226.37     37.09 o 
  -3   0   5    17233.44    19079.40    289.04 o 
  -2   0   5     2934.90     2696.03     97.20 o 
  -1   0   5       53.02       71.62     19.18 o 
   0   0   5    12718.58     9974.77    112.41 o 
   1   0   5     3063.47     2637.67     42.65 o 
   2   0   5     3972.05     3936.84    191.47 o 
   3   0   5    17794.96    18704.01    600.34 o 
   4   0   5      136.56      170.14     19.05 o 
   5   0   5     6265.21     7020.03    257.71 o 
   6   0   5     8206.28     8830.23    553.79 o 
   7   0   5     1849.29     1656.01    165.62 o 
   8   0   5     3603.31     3491.54    153.47 o 
   9   0   5     4235.23     3939.17    172.66 o 
  10   0   5      806.86      892.71     84.41 o 
  11   0   5     1482.70     1548.81    117.66 o 
 -10   1   5      322.03      489.84     79.29 o 
  -9   1   5     1916.09     2248.40    140.68 o 
  -8   1   5     2954.36     3274.12    161.15 o 
  -7   1   5     2063.99     2158.87    122.78 o 
  -6   1   5     4830.90     5591.58    188.01 o 
  -5   1   5     1997.88     2139.69    108.71 o 
  -4   1   5     9200.86    10964.45    234.05 o 
  -3   1   5     4581.93     5388.22    150.92 o 
  -2   1   5       71.15       46.04     15.35 o 
  -1   1   5     7133.55     5997.00    141.96 o 
   0   1   5     2894.81     2444.08     85.69 o 
   1   1   5      111.90       72.56      7.76 o 
   2   1   5     6112.73     6099.64    356.83 o 
   3   1   5      826.00     1078.66     40.70 o 
   4   1   5     4741.69     5755.10    216.14 o 
   5   1   5     7725.27     8588.32    776.96 o 
   6   1   5      167.37      192.54     24.42 o 
   7   1   5      324.37      309.23     29.48 o 
   8   1   5     5414.35     6150.51    133.91 o 
   9   1   5       39.32       51.16     21.74 o 
  10   1   5      805.17      803.18     78.02 o 
  11   1   5     2606.44     3014.49    162.43 o 
 -10   2   5      726.78      882.48     94.64 o 
  -9   2   5     2632.66     3124.48    170.10 o 
  -8   2   5      246.01      207.19     51.16 o 
  -7   2   5     4190.15     4688.64    188.01 o 
  -6   2   5     4670.96     5415.08    190.56 o 
  -5   2   5     1154.97     1299.41     86.97 o 
  -4   2   5     8200.90     9464.24    222.54 o 
  -3   2   5     5258.06     6229.77    167.54 o 
  -2   2   5     5941.97     6522.65    161.15 o 
  -1   2   5    17478.51    17603.49    258.35 o 
   0   2   5     7225.65     6564.26    329.33 o 
   1   2   5    14927.52    12619.44   2488.84 o 
   2   2   5     2680.98     2994.50    455.95 o 
   3   2   5      711.60      878.76     37.05 o 
   4   2   5    18324.36    20064.82   1057.04 o 
   5   2   5     3210.96     3393.30    394.84 o 
   6   2   5      178.38      186.75     24.37 o 
   7   2   5     5669.51     6146.64    181.61 o 
   8   2   5     1360.71     1267.63    108.07 o 
   9   2   5       75.01       94.86     27.50 o 
  10   2   5     3188.47     3180.75    153.47 o 
 -10   3   5     2234.30     2493.96    164.98 o 
  -9   3   5      190.56      228.93     56.27 o 
  -8   3   5      153.27      186.73     52.44 o 
  -7   3   5     3951.61     4514.70    189.28 o 
  -6   3   5       20.56       25.58     19.18 o 
  -5   3   5     2059.80     2345.60    120.22 o 
  -4   3   5     5351.88     5837.14    177.77 o 
  -3   3   5     1338.30     1369.76     79.29 o 
  -2   3   5     6060.52     6812.97    168.82 o 
  -1   3   5    12040.45    10884.30    449.37 o 
   0   3   5     5973.53     5880.22    308.89 o 
   1   3   5     2099.79     2368.25    314.20 o 
   2   3   5     6769.62     6542.91    607.47 o 
   3   3   5    13943.63    15217.02    459.40 o 
   4   3   5     4913.05     5585.90    179.83 o 
   5   3   5     4283.58     4565.08    239.23 o 
   6   3   5     6360.44     6107.50    373.68 o 
   7   3   5     2343.23     2477.73     81.02 o 
   8   3   5      168.00      191.52     28.22 o 
   9   3   5     3843.14     4253.26    119.52 o 
  10   3   5     2035.10     2138.41    129.17 o 
  -9   4   5     1472.35     1478.47    122.78 o 
  -8   4   5     3192.70     3370.04    176.50 o 
  -7   4   5     2607.42     2877.64    154.75 o 
  -6   4   5      903.84      993.75     85.69 o 
  -5   4   5     7021.15     7539.42    222.54 o 
  -4   4   5     3024.87     3194.82    134.29 o 
  -3   4   5       22.86       37.09     15.35 o 
  -2   4   5    12378.64    13482.75    180.97 o 
  -1   4   5     7061.39     6792.92    283.27 o 
   0   4   5      584.81      656.88     31.77 o 
   1   4   5    33691.14    34692.67   5223.60 o 
   2   4   5      411.21      447.74     53.94 o 
   3   4   5     2434.42     2685.39    158.36 o 
   4   4   5    17891.27    20596.75    157.63 o 
   5   4   5      206.09      208.40     15.55 o 
   6   4   5     1318.07     1587.90     46.23 o 
   7   4   5     5354.83     5344.48    475.13 o 
   8   4   5      685.48      803.18     76.74 o 
   9   4   5     3878.37     4262.75    184.17 o 
  10   4   5     2862.24     2986.35    159.87 o 
  11   4   5      500.82      537.16     80.57 o 
  -9   5   5      153.36      274.97     63.95 o 
  -8   5   5     3894.35     3990.33    196.96 o 
  -7   5   5     2226.08     2133.29    134.29 o 
  -6   5   5     2861.81     2799.62    145.80 o 
  -5   5   5     2674.23     2735.68    136.85 o 
  -4   5   5     1590.08     1303.17    125.34 o 
  -3   5   5     7043.74     7010.20    248.12 o 
  -2   5   5     2867.47     2855.75    205.25 o 
  -1   5   5     1396.06     1113.85     37.84 o 
   0   5   5     7907.28     7477.24    393.58 o 
   1   5   5     5147.59     5328.50    661.59 o 
   2   5   5        9.28       15.26      4.64 o 
   3   5   5     6241.66     6764.03    281.94 o 
   4   5   5     1352.78     1467.88     50.43 o 
   5   5   5       52.09       52.81      9.26 o 
   6   5   5     4841.39     5193.63    112.73 o 
   7   5   5      615.04      735.40     72.90 o 
   8   5   5      734.12      789.11     80.57 o 
   9   5   5     6687.38     7327.11    251.95 o 
  10   5   5      157.48      218.70     54.99 o 
  11   5   5      657.41      626.69     89.53 o 
  -9   6   5      850.67      845.39     90.81 o 
  -8   6   5     3681.76     3646.29    190.56 o 
  -7   6   5       44.56       29.42     20.46 o 
  -6   6   5     1620.55     1758.56    118.94 o 
  -5   6   5     5135.05     5385.67    198.24 o 
  -4   6   5     1144.62     1199.76     61.94 o 
  -3   6   5     2136.99     2208.91     79.58 o 
  -2   6   5     4299.35     4323.33    242.18 o 
  -1   6   5     5049.32     5018.03    188.24 o 
   0   6   5     2420.96     2413.26     73.28 o 
   1   6   5     2202.22     2156.20    262.29 o 
   2   6   5     2628.49     2189.89    383.37 o 
   3   6   5     4564.78     4846.60     76.58 o 
   4   6   5      157.01      154.12     22.12 o 
   5   6   5     4396.29     4392.35    179.05 o 
   6   6   5     1416.39     1442.34     62.67 o 
   7   6   5       30.73       30.69     24.30 o 
   8   6   5     4855.03     4880.48    203.35 o 
   9   6   5     1343.06     1403.01    113.83 o 
  10   6   5        3.40       26.86     29.42 o 
  -8   7   5     1631.53     1607.64    126.62 o 
  -7   7   5      106.76      118.94     37.09 o 
  -6   7   5     4849.42     4829.32    204.63 o 
  -5   7   5      877.41      818.15     56.07 o 
  -4   7   5      428.22      462.82     42.25 o 
  -3   7   5     7851.35     8153.30    190.56 o 
  -2   7   5       35.94       37.83      9.28 o 
  -1   7   5     1359.51     1485.08     47.79 o 
   0   7   5    11943.37    12989.44    392.70 o 
   1   7   5      654.92      684.91     84.85 o 
   2   7   5     2349.60     2590.13     79.57 o 
   3   7   5     4616.65     4585.02    210.39 o 
   4   7   5     1477.46     1591.78     64.64 o 
   5   7   5     1639.78     1768.75     70.83 o 
   6   7   5     1668.87     1493.82    107.43 o 
   7   7   5      633.93      615.18     72.90 o 
   8   7   5     1497.13     1410.68    113.83 o 
   9   7   5      768.51      781.44     89.53 o 
  10   7   5     1224.55     1342.90    124.06 o 
  -8   8   5      281.98      301.83     57.55 o 
  -7   8   5     4415.36     4475.05    211.03 o 
  -6   8   5      850.71      822.49     60.13 o 
  -5   8   5        2.77        9.47     15.99 o 
  -4   8   5     6771.02     6522.18    744.35 o 
  -3   8   5     1831.25     1863.60     79.03 o 
  -2   8   5      829.45      871.24     51.17 o 
  -1   8   5    13625.09    14831.28    186.77 o 
   0   8   5     1182.16     1232.78     44.10 o 
   1   8   5     4884.78     5239.56    254.51 o 
   2   8   5    11734.31    12478.19    192.05 o 
   3   8   5      121.29      153.10     25.27 o 
   4   8   5     2309.59     2447.03     86.68 o 
   5   8   5     7835.05     8382.08    167.34 o 
   6   8   5       70.16       72.90     30.69 o 
   7   8   5     1839.45     1892.85    130.45 o 
   8   8   5     2322.31     2197.24    148.36 o 
   9   8   5      428.19      390.08     76.74 o 
  -7   9   5      715.43      667.61     75.46 o 
  -6   9   5     2053.13     1951.46    121.50 o 
  -5   9   5      662.10      562.74     50.96 o 
  -4   9   5      965.93      993.22     65.23 o 
  -3   9   5     2216.48     2217.56    112.55 o 
  -2   9   5     1382.39     1305.59    126.62 o 
  -1   9   5     1899.79     1857.04    115.11 o 
   0   9   5     2556.19     2780.36     91.63 o 
   1   9   5     3843.62     3918.72    110.78 o 
   2   9   5     2941.42     3393.62    186.09 o 
   3   9   5     1014.20     1107.11     60.09 o 
   4   9   5     5284.18     5245.07    135.73 o 
   5   9   5     2928.51     3103.18    106.89 o 
   6   9   5      237.61      222.54     52.44 o 
   7   9   5     3806.00     4049.16    199.52 o 
   8   9   5      878.84      896.55     94.64 o 
   9   9   5      246.24      319.74     74.18 o 
  -6  10   5        1.28       14.07     30.69 o 
  -5  10   5     1907.95     1937.51    164.35 o 
  -4  10   5     2419.65     2312.26    163.71 o 
  -3  10   5      142.61      149.64     43.48 o 
  -2  10   5     2180.29     2169.10    135.57 o 
  -1  10   5     2976.39     3073.32    157.31 o 
   0  10   5      951.94      988.63     86.97 o 
   1  10   5     3584.55     3709.04    113.28 o 
   2  10   5     1806.87     2036.54     84.99 o 
   3  10   5     3263.09     3303.41    111.19 o 
   4  10   5     2839.90     2853.34    105.33 o 
   5  10   5      820.09      862.01     86.97 o 
   6  10   5     2281.71     2375.01    150.92 o 
   7  10   5     2322.82     2192.12    148.36 o 
   8  10   5       35.97       93.36     30.69 o 
  -4  11   5      529.99      602.39     89.53 o 
  -3  11   5      623.86      626.69     86.97 o 
  -2  11   5     2981.74     2738.24    161.15 o 
  -1  11   5       21.58       47.32     25.58 o 
   0  11   5     1258.24     1281.51    104.87 o 
   1  11   5     1591.64     1570.55    115.11 o 
   2  11   5      229.21      264.88     37.73 o 
   3  11   5      947.25      909.68    108.71 o 
   4  11   5     1531.94     1616.64     82.72 o 
   5  11   5      255.57      346.60     66.51 o 
   6  11   5     1261.86     1193.26    109.99 o 
  -2  12   5      624.86      647.15     92.08 o 
  -1  12   5       14.83       38.37     24.30 o 
   0  12   5     3740.92     3797.21    193.12 o 
   1  12   5      198.60      204.63     52.44 o 
   2  12   5      361.94      404.15     70.34 o 
   3  12   5     2479.21     2667.13    135.57 o 
   4  12   5       74.04       97.20     28.14 o 
  -3 -10   6      673.25      624.13     76.74 o 
  -2 -10   6     1677.86     1674.15    130.45 o 
  -1 -10   6       98.91      109.99     35.81 o 
   0 -10   6     1285.51     1160.01    104.87 o 
   1 -10   6     1505.92     1557.76    122.78 o 
   2 -10   6      176.24      228.93     54.99 o 
   3 -10   6     2050.92     1864.71    135.57 o 
   4 -10   6     1231.98     1262.33    109.99 o 
  -5  -9   6      706.56      697.03     81.85 o 
  -4  -9   6       17.90       42.21     21.74 o 
  -3  -9   6     2015.60     2036.09    140.68 o 
  -2  -9   6      246.36      232.77     53.72 o 
  -1  -9   6      149.25      177.77     47.32 o 
   0  -9   6     2925.61     2733.12    157.31 o 
   1  -9   6      123.50      129.17     37.09 o 
   2  -9   6      934.83      873.52     86.97 o 
   3  -9   6     1916.94     1717.63    122.78 o 
   4  -9   6      113.05       97.20     33.25 o 
   5  -9   6     1872.26     1712.52    125.34 o 
   6  -9   6     1196.80     1138.27    101.04 o 
  -6  -8   6     1860.64     1892.85    140.68 o 
  -5  -8   6      988.58      929.80     94.64 o 
  -4  -8   6     1427.47     1397.89    115.11 o 
  -3  -8   6     2663.69     2387.80    147.08 o 
  -2  -8   6       12.55       23.02     16.63 o 
  -1  -8   6     3629.76     3573.39    173.94 o 
   0  -8   6     1314.97     1278.95    101.04 o 
   1  -8   6      283.83      376.01     62.67 o 
   2  -8   6     4702.46     4503.19    190.56 o 
   3  -8   6      581.19      520.53     62.67 o 
   4  -8   6     1113.44     1161.73    102.96 o 
   5  -8   6     3870.99     3901.46    551.87 o 
   6  -8   6      129.46      166.00     29.80 o 
   7  -8   6     1535.07     1440.81    168.82 o 
  -7  -7   6     1381.21     1424.75    122.78 o 
  -6  -7   6     2089.43     2064.23    143.24 o 
  -5  -7   6      218.61      259.63     58.83 o 
  -4  -7   6     2172.81     2091.09    135.57 o 
  -3  -7   6      545.10      498.79     71.62 o 
  -2  -7   6     1184.22     1125.48     93.36 o 
  -1  -7   6     2534.77     2279.09    130.45 o 
   0  -7   6      189.07      191.84     44.76 o 
   1  -7   6     1886.03     1794.37    111.27 o 
   2  -7   6     2072.91     2157.58    124.06 o 
   3  -7   6       18.72       17.24     10.14 o 
   4  -7   6     5604.72     5886.85    145.15 o 
   5  -7   6      656.08      703.90     50.62 o 
   6  -7   6      270.44      284.07     38.96 o 
   7  -7   6     2763.28     3095.06    170.10 o 
   8  -7   6      144.37      159.87     44.76 o 
  -8  -6   6       11.97       28.14     28.14 o 
  -7  -6   6     3631.35     3556.76    191.84 o 
  -6  -6   6      908.65      883.76     89.53 o 
  -5  -6   6      299.00      342.76     63.95 o 
  -4  -6   6     5518.51     5168.24    204.63 o 
  -3  -6   6     1296.93     1136.99     92.08 o 
  -2  -6   6     2033.67     1938.89    116.38 o 
  -1  -6   6    11216.25    11753.56    283.93 o 
   0  -6   6      757.30      828.68    121.50 o 
   1  -6   6     4360.43     4627.95    326.13 o 
   2  -6   6     8949.86     9281.92   1549.45 o 
   3  -6   6       12.26       33.76     13.43 o 
   4  -6   6     7978.25     8343.61    165.43 o 
   5  -6   6     5178.50     5372.84    342.76 o 
   6  -6   6      567.43      620.64     47.32 o 
   7  -6   6     3190.00     2835.26    335.72 o 
   8  -6   6      542.63      558.90     83.13 o 
   9  -6   6     1218.11     1332.67    118.94 o 
  -8  -5   6      766.21      640.75     90.81 o 
  -7  -5   6     1014.22      988.63     95.92 o 
  -6  -5   6        1.15       -2.56     15.35 o 
  -5  -5   6     3631.42     3047.74    157.31 o 
  -4  -5   6      991.00      904.22     80.57 o 
  -3  -5   6      286.57      207.19     43.48 o 
  -2  -5   6     7176.20     5422.75    184.17 o 
  -1  -5   6      655.70      667.19    118.30 o 
   0  -5   6      622.35      667.05     60.11 o 
   1  -5   6     6887.96     7217.37    807.66 o 
   2  -5   6      193.38      206.69     26.67 o 
   3  -5   6     2813.65     3084.77    194.40 o 
   4  -5   6    10531.45    11468.58    665.05 o 
   5  -5   6       64.79       55.72     16.71 o 
   6  -5   6     3552.29     3388.57    436.12 o 
   7  -5   6     3101.90     3032.94    105.22 o 
   8  -5   6      303.07      342.76     65.23 o 
   9  -5   6     2289.40     2171.66    148.36 o 
  10  -5   6     1449.79     1401.73    125.34 o 
  -9  -4   6      132.19      140.68     47.32 o 
  -8  -4   6     1259.37     1193.26    108.71 o 
  -7  -4   6     1585.20     1363.36    111.27 o 
  -6  -4   6     1362.76     1289.18    102.32 o 
  -5  -4   6     3720.83     3332.95    157.31 o 
  -4  -4   6      860.11      702.14     69.06 o 
  -3  -4   6     3600.64     3194.96    245.56 o 
  -2  -4   6     1504.94     1361.84     54.37 o 
  -1  -4   6     1268.31     1326.24    134.93 o 
   0  -4   6     3038.49     3012.12    193.12 o 
   1  -4   6     2825.10     2746.98     76.81 o 
   2  -4   6      406.24      401.47     42.84 o 
   3  -4   6     5152.72     5119.74    509.02 o 
   4  -4   6     2177.23     2518.83     79.73 o 
   5  -4   6      700.94      675.59     65.23 o 
   6  -4   6     3431.75     3307.81    101.04 o 
   7  -4   6      484.44      465.33     58.83 o 
   8  -4   6     1009.28     1193.26    101.04 o 
   9  -4   6     4180.05     4206.47    202.07 o 
  10  -4   6       36.65       66.51     25.58 o 
  -9  -3   6      875.85      720.05     85.69 o 
  -8  -3   6     2716.52     2432.57    153.47 o 
  -7  -3   6       48.32       66.51     26.86 o 
  -6  -3   6     2823.24     2438.96    138.13 o 
  -5  -3   6     3897.03     3590.02    275.61 o 
  -4  -3   6      336.75      304.80     37.73 o 
  -3  -3   6     4298.11     4010.45     97.22 o 
  -2  -3   6     3275.35     2776.61     81.21 o 
  -1  -3   6     1603.11     1281.18     50.14 o 
   0  -3   6     6776.66     6477.88    131.73 o 
   1  -3   6     1881.61     1642.34    130.45 o 
   2  -3   6     5391.25     4843.48    276.89 o 
   3  -3   6     8500.27     9633.21    303.11 o 
   4  -3   6       20.09       54.96     12.90 o 
   5  -3   6     5539.22     4854.75    125.98 o 
   6  -3   6     3822.72     3781.34    194.40 o 
   7  -3   6       48.99       56.01     12.58 o 
   8  -3   6     5018.20     4932.92    203.35 o 
   9  -3   6     1604.64     1487.42    115.11 o 
  10  -3   6       69.87       57.55     24.30 o 
  11  -3   6     2352.46     2343.04    158.59 o 
  -9  -2   6     1547.72     1369.76    118.94 o 
  -8  -2   6     1427.37     1139.55    102.32 o 
  -7  -2   6      197.76      268.12     86.97 o 
  -6  -2   6     5102.99     5239.00   1108.85 o 
  -5  -2   6     1669.38     1581.14    356.19 o 
  -4  -2   6     1975.87     1592.29     95.92 o 
  -3  -2   6     8355.04     7147.35    457.23 o 
  -2  -2   6       89.00       94.80     17.18 o 
  -1  -2   6     8660.29     8189.82    126.16 o 
   0  -2   6     7677.30     6371.82    179.05 o 
   1  -2   6      849.90      917.41     50.52 o 
   2  -2   6     8749.16     9664.40    276.25 o 
   3  -2   6     6319.28     6125.70    103.56 o 
   4  -2   6    13642.61    14024.59    861.37 o 
   5  -2   6     8489.88     9584.39    507.74 o 
   6  -2   6      637.11      543.14     34.29 o 
   7  -2   6     5647.48     5548.09    198.24 o 
   8  -2   6     3023.77     3022.16    153.47 o 
   9  -2   6      371.20      431.01     70.34 o 
  10  -2   6     2308.62     2204.91    144.52 o 
  11  -2   6     1658.24     1532.18    124.06 o 
  -9  -1   6     1095.42     1181.75     99.76 o 
  -8  -1   6     2410.70     2474.77    136.85 o 
  -7  -1   6     2676.29     3112.97    145.80 o 
  -6  -1   6     3530.83     3881.62    153.47 o 
  -5  -1   6     1106.23     1245.70     81.85 o 
  -4  -1   6     2857.69     2913.45    118.94 o 
  -3  -1   6     5081.91     4757.39    462.34 o 
  -2  -1   6      439.26      324.07     33.89 o 
  -1  -1   6     6913.63     5635.30    239.80 o 
   0  -1   6    15278.96    12684.85    187.37 o 
   1  -1   6     1756.33     1648.66     95.28 o 
   2  -1   6     9850.96     9330.36    450.83 o 
   3  -1   6      916.10     1083.72     70.13 o 
   4  -1   6      450.22      439.63     20.27 o 
   5  -1   6    11459.75    12040.74    824.28 o 
   6  -1   6       36.02       77.13     27.50 o 
   7  -1   6      459.49      306.95     52.44 o 
   8  -1   6     4464.74     4279.37    179.05 o 
   9  -1   6      130.09      138.13     38.37 o 
  10  -1   6     2117.12     2105.15    136.85 o 
  11  -1   6     1320.39     1116.52    101.04 o 
 -10   0   6     1423.06     1621.71    126.62 o 
  -9   0   6     1546.02     1822.51    126.62 o 
  -8   0   6      411.33      558.90     66.51 o 
  -7   0   6     2957.71     3551.65    159.87 o 
  -6   0   6     1780.88     1914.59    111.27 o 
  -5   0   6     2124.79     2520.81    120.22 o 
  -4   0   6     4153.73     4547.95    152.20 o 
  -3   0   6     2066.01     2179.33     98.48 o 
  -2   0   6     6918.83     6873.09    170.10 o 
  -1   0   6    19361.91    15404.97    250.67 o 
   0   0   6     5051.85     4088.60     75.59 o 
   1   0   6    10163.47     8630.82    231.49 o 
   2   0   6     5973.16     5738.68    132.64 o 
   3   0   6      677.05      641.88     28.37 o 
   4   0   6    14462.00    16939.56    475.77 o 
   5   0   6     4510.84     5270.97    418.22 o 
   6   0   6        6.42       11.44      8.27 o 
   7   0   6     6994.05     6797.11    200.80 o 
   8   0   6      287.47      305.67     53.72 o 
   9   0   6      841.72      920.85     84.41 o 
  10   0   6     3652.63     3670.59    179.05 o 
  11   0   6       29.66       47.32     19.18 o 
 -10   1   6     1645.02     1991.33    143.24 o 
  -9   1   6      386.45      381.13     69.06 o 
  -8   1   6      770.31      901.66     85.69 o 
  -7   1   6     3345.30     3989.05    173.94 o 
  -6   1   6        0.46       15.35     15.35 o 
  -5   1   6     1764.18     1818.67    103.60 o 
  -4   1   6     6270.37     6806.58    191.84 o 
  -3   1   6     2876.93     2716.49    112.55 o 
  -2   1   6     2365.39     2656.38    106.15 o 
  -1   1   6    13914.45    11598.81    217.42 o 
   0   1   6     2218.70     1400.45     70.34 o 
   1   1   6     7163.20     6011.44    270.79 o 
   2   1   6     6615.59     5673.90    721.33 o 
   3   1   6     8622.69     8674.07    485.36 o 
   4   1   6     7901.04     9087.44    338.92 o 
   5   1   6     1711.14     1577.39    141.96 o 
   6   1   6     4006.49     4397.45    404.79 o 
   7   1   6     1880.63     2058.69    298.64 o 
   8   1   6      256.43      242.49     40.93 o 
   9   1   6     4974.19     5498.21    203.35 o 
  10   1   6     1588.76     1671.59    115.11 o 
  11   1   6      123.29      144.52     35.81 o 
  -9   2   6      466.11      510.30     80.57 o 
  -8   2   6     4816.75     5582.62    222.54 o 
  -7   2   6     1864.32     1906.92    122.78 o 
  -6   2   6      257.06      292.88     54.99 o 
  -5   2   6     9695.40    11634.62    274.97 o 
  -4   2   6       49.37       63.95     23.02 o 
  -3   2   6      453.01      355.55     42.21 o 
  -2   2   6    16329.88    17469.20    289.04 o 
  -1   2   6     2560.92     2387.80     97.20 o 
   0   2   6      980.36      637.75     33.90 o 
   1   2   6    29255.42    25676.23   4376.57 o 
   2   2   6    12586.38    11791.05   1972.78 o 
   3   2   6     8109.54     8204.84    710.46 o 
   4   2   6     3386.07     3808.85    115.11 o 
   5   2   6     4907.96     4958.04    137.49 o 
   6   2   6     2954.13     3253.48    145.16 o 
   7   2   6     1694.75     1624.39     66.43 o 
   8   2   6     4206.51     3960.81    381.77 o 
   9   2   6     4715.09     5083.39    132.43 o 
  10   2   6     1116.05     1048.74     88.25 o 
  11   2   6     2492.16     2395.48    139.41 o 
  -9   3   6     1373.34     1413.24    118.94 o 
  -8   3   6     2516.38     2664.06    156.03 o 
  -7   3   6     1047.99     1081.99     94.64 o 
  -6   3   6     4597.45     4683.52    186.73 o 
  -5   3   6     2751.55     3089.95    143.24 o 
  -4   3   6     2320.23     2289.32    115.11 o 
  -3   3   6     8241.52     8370.74    211.03 o 
  -2   3   6     2136.99     2409.54    104.87 o 
  -1   3   6      246.56      176.20     21.65 o 
   0   3   6    16163.63    14125.32   1118.44 o 
   1   3   6     1983.38     2118.05    202.25 o 
   2   3   6       48.28       62.49      8.70 o 
   3   3   6    10708.95    11594.71    746.16 o 
   4   3   6      196.69      265.59     18.49 o 
   5   3   6      563.00      678.14     38.96 o 
   6   3   6     3977.40     4297.82    150.28 o 
   7   3   6       72.94      101.16     20.21 o 
   8   3   6     1783.63     1733.15    177.77 o 
   9   3   6     2592.49     2619.59    183.53 o 
  10   3   6      296.54      333.81     61.39 o 
  -9   4   6      856.74     1020.60    103.60 o 
  -8   4   6     3390.76     3527.35    184.17 o 
  -7   4   6      541.66      615.18     74.18 o 
  -6   4   6     2136.07     2240.72    131.73 o 
  -5   4   6     6781.36     7561.16    230.21 o 
  -4   4   6     1955.04     1975.98    109.99 o 
  -3   4   6     6668.43     7462.68    204.63 o 
  -2   4   6     2743.09     3106.57    122.78 o 
  -1   4   6     8041.71     8279.67    260.52 o 
   0   4   6    23882.80    24758.24   1308.83 o 
   1   4   6     1426.70     1434.56    179.76 o 
   2   4   6    12609.33    12629.14   1906.20 o 
   3   4   6    13684.75    15819.33   1046.04 o 
   4   4   6       17.88       23.92      5.12 o 
   5   4   6    13234.92    15307.08    194.09 o 
   6   4   6     2647.88     2904.38     85.68 o 
   7   4   6        9.68       22.00     10.64 o 
   8   4   6     5632.63     6058.39    211.03 o 
   9   4   6     1546.41     1548.81    111.27 o 
  10   4   6      505.97      547.39     78.02 o 
  11   4   6     2787.27     2994.03    168.82 o 
  -9   5   6     2835.77     3010.65    182.89 o 
  -8   5   6      544.64      592.15     85.69 o 
  -7   5   6      570.19      606.22     71.62 o 
  -6   5   6     3828.31     3881.62    177.77 o 
  -5   5   6      122.46      161.15     42.21 o 
  -4   5   6      408.28      521.81     57.55 o 
  -3   5   6     5015.02     4898.99    184.17 o 
  -2   5   6        9.09       18.72      6.50 o 
  -1   5   6     4591.89     4695.18     82.35 o 
   0   5   6    10683.96    10841.93    474.12 o 
   1   5   6     2845.67     2556.94    304.09 o 
   2   5   6     5308.34     5352.67    798.79 o 
   3   5   6     2025.26     2130.82    146.18 o 
   4   5   6     4010.93     3990.73    123.69 o 
   5   5   6     3838.22     4539.02    102.33 o 
   6   5   6     2476.58     2768.15     82.66 o 
   7   5   6     2375.15     2511.86    135.57 o 
   8   5   6     2598.96     2730.56    147.08 o 
   9   5   6      109.63      102.32     37.09 o 
  10   5   6     2946.94     3408.41    179.05 o 
  11   5   6     1535.99     1640.89    129.17 o 
  -8   6   6       53.94      113.83     33.25 o 
  -7   6   6     5036.82     4961.05    217.42 o 
  -6   6   6      738.03      690.63     74.18 o 
  -5   6   6       13.21       29.42     16.63 o 
  -4   6   6     6173.69     6665.75    177.13 o 
  -3   6   6     1416.68     1345.39     63.75 o 
  -2   6   6      844.83      793.64     45.66 o 
  -1   6   6    10311.98    10496.64    300.48 o 
   0   6   6      654.05      659.39     36.60 o 
   1   6   6     2230.73     2368.00    290.14 o 
   2   6   6     7709.71     7222.05   1199.82 o 
   3   6   6      281.51      303.57     50.23 o 
   4   6   6     1825.11     2040.29     79.97 o 
   5   6   6     9197.45     8872.09    245.56 o 
   6   6   6      101.97      107.43     35.81 o 
   7   6   6     1606.82     1507.88    109.99 o 
   8   6   6     2189.40     2249.68    139.41 o 
   9   6   6      852.33      918.29     92.08 o 
  10   6   6     1798.64     1846.81    136.85 o 
  -8   7   6     1281.03     1245.70    111.27 o 
  -7   7   6      938.92      955.38     92.08 o 
  -6   7   6      806.41      827.48     83.13 o 
  -5   7   6     4911.20     5109.41    203.35 o 
  -4   7   6      948.58      919.03     80.57 o 
  -3   7   6      372.09      355.30     38.43 o 
  -2   7   6     8733.54     8476.20    241.63 o 
  -1   7   6      684.64      772.84     35.65 o 
   0   7   6       51.94       44.12      9.37 o 
   1   7   6    14909.22    14690.92   1555.28 o 
   2   7   6      349.11      396.08     69.73 o 
   3   7   6     2154.39     2398.02     97.84 o 
   4   7   6    13217.29    14310.19    248.76 o 
   5   7   6      409.47      329.97     57.55 o 
   6   7   6     1545.60     1565.44    111.27 o 
   7   7   6     6579.64     6685.08    240.44 o 
   8   7   6       28.79       53.72     30.69 o 
   9   7   6     2628.35     2882.76    170.10 o 
  10   7   6     3670.51     4061.95    212.31 o 
  -7   8   6     2610.37     2699.87    164.98 o 
  -6   8   6       51.33       95.92     29.42 o 
  -5   8   6     2184.25     2131.16    199.52 o 
  -4   8   6     3513.58     3512.87    118.02 o 
  -3   8   6     1684.21     1655.10    191.20 o 
  -2   8   6     1189.23     1228.61     62.22 o 
  -1   8   6     1846.63     1913.79     59.17 o 
   0   8   6     6381.75     6338.76    202.04 o 
   1   8   6      414.76      488.73     61.39 o 
   2   8   6      406.30      411.02     33.83 o 
   3   8   6     4404.35     4827.71    119.26 o 
   4   8   6      273.64      272.42     52.44 o 
   5   8   6      899.28      900.38     84.41 o 
   6   8   6     2052.95     2162.71    135.57 o 
   7   8   6      515.79      502.63     76.74 o 
   8   8   6     1188.09     1144.66    107.43 o 
   9   8   6     2970.45     3251.09    188.01 o 
  -6   9   6      471.27      459.10     86.33 o 
  -5   9   6     5135.37     4882.11    483.44 o 
  -4   9   6     2847.92     3187.34    115.72 o 
  -3   9   6     3203.27     3394.43    113.85 o 
  -2   9   6     7288.31     6889.67    297.36 o 
  -1   9   6     1114.47     1185.59     92.08 o 
   0   9   6     4826.01     4607.32    218.70 o 
   1   9   6     6275.67     6715.86    147.84 o 
   2   9   6      133.80      164.98     27.31 o 
   3   9   6     3538.90     3519.65    174.58 o 
   4   9   6     4566.94     5132.43    202.07 o 
   5   9   6       93.65      107.43     35.81 o 
   6   9   6     4669.41     4732.12    209.75 o 
   7   9   6     1465.36     1447.77    118.94 o 
   8   9   6      448.48      439.96     76.74 o 
  -5  10   6      512.08      538.77     55.63 o 
  -4  10   6        4.63       28.67     13.82 o 
  -3  10   6     3993.76     3835.58    186.73 o 
  -2  10   6      783.42      769.93     80.57 o 
  -1  10   6      893.25      859.46     83.13 o 
   0  10   6     5124.64     4865.13    193.12 o 
   1  10   6      543.77      493.28     40.96 o 
   2  10   6     2305.97     2291.52     90.88 o 
   3  10   6     3532.22     3785.47    119.28 o 
   4  10   6       25.59       33.25     21.74 o 
   5  10   6     2194.92     2220.26    141.96 o 
   6  10   6     2971.31     3014.49    171.38 o 
   7  10   6      165.06      193.12     48.60 o 
  -4  11   6     1071.82      872.24     98.48 o 
  -3  11   6     1542.63     1726.58    133.01 o 
  -2  11   6      523.80      505.19     76.74 o 
  -1  11   6     2964.45     2974.84    163.71 o 
   0  11   6     2438.39     2341.76    141.96 o 
   1  11   6        0.10        7.67     14.07 o 
   2  11   6     2522.95     2722.21    122.14 o 
   3  11   6      987.64      951.54     88.25 o 
   4  11   6       60.28      106.15     31.97 o 
   5  11   6     3637.15     3884.18    195.68 o 
   6  11   6      539.83      492.40     79.29 o 
  -2  12   6     1052.39     1207.33    113.83 o 
  -1  12   6     2448.67     2311.07    152.20 o 
   0  12   6      705.17      675.29     80.57 o 
   1  12   6     1749.86     1862.15    131.73 o 
   2  12   6     1262.52     1369.76    111.27 o 
   3  12   6      386.69      383.69     63.95 o 
   4  12   6     1683.46     1881.34    131.73 o 
  -1 -10   7     1436.33     1333.95    115.11 o 
   0 -10   7      263.25      259.63     56.27 o 
   1 -10   7        6.70       29.42     16.63 o 
   2 -10   7     2044.92     1913.31    139.41 o 
   3 -10   7      399.05      393.92     67.78 o 
  -4  -9   7     1161.54     1038.51    102.32 o 
  -3  -9   7      714.73      744.35     84.41 o 
  -2  -9   7     1319.46     1245.70    109.99 o 
  -1  -9   7     1687.74     1619.15    124.06 o 
   0  -9   7      562.98      624.13     74.18 o 
   1  -9   7     1943.56     2106.43    139.41 o 
   2  -9   7     1742.66     1716.35    124.06 o 
   3  -9   7      166.62      202.07     46.04 o 
   4  -9   7     3172.01     3190.98    172.66 o 
   5  -9   7     1103.05     1025.72     94.64 o 
  -5  -8   7     1244.35     1376.15    118.94 o 
  -4  -8   7     1430.57     1599.97    125.34 o 
  -3  -8   7      343.96      387.52     69.06 o 
  -2  -8   7     2579.91     2487.56    150.92 o 
  -1  -8   7     1792.59     1790.53    124.06 o 
   0  -8   7     1360.31     1456.73    109.99 o 
   1  -8   7     2606.20     2470.93    143.24 o 
   2  -8   7      631.18      587.04     67.78 o 
   3  -8   7     1444.90     1621.71    113.83 o 
   4  -8   7     3827.14     3976.67    560.18 o 
   5  -8   7      237.96      254.81     49.88 o 
   6  -8   7     1905.39     2058.96    134.29 o 
   7  -8   7     1931.72     2102.60    145.80 o 
  -6  -7   7      375.45      358.11     69.06 o 
  -5  -7   7     2693.77     2592.43    159.87 o 
  -4  -7   7      115.33      124.06     39.65 o 
  -3  -7   7     1399.62     1294.30    104.87 o 
  -2  -7   7     2323.07     2183.17    134.29 o 
  -1  -7   7       14.29        2.56     11.51 o 
   0  -7   7     1289.97     1213.72     94.64 o 
   1  -7   7     2460.18     2125.62    124.06 o 
   2  -7   7      700.24      698.24     47.00 o 
   3  -7   7     2921.55     2879.60    371.54 o 
   4  -7   7     1656.05     1680.55     77.71 o 
   5  -7   7     1195.83     1371.68     86.97 o 
   6  -7   7     2919.16     2924.13    129.81 o 
   7  -7   7      689.67      836.43     88.25 o 
   8  -7   7     1211.13     1294.30    117.66 o 
  -7  -6   7      441.08      411.82     72.90 o 
  -6  -6   7     1968.51     2018.19    140.68 o 
  -5  -6   7     2389.39     2346.88    147.08 o 
  -4  -6   7      408.22      516.70     72.90 o 
  -3  -6   7     2328.86     2432.57    138.13 o 
  -2  -6   7     2909.71     2619.29    139.41 o 
  -1  -6   7      441.58      438.68     53.72 o 
   0  -6   7     3791.41     3307.37    148.36 o 
   1  -6   7     4274.99     4423.36    420.78 o 
   2  -6   7      137.87      184.04     27.99 o 
   3  -6   7     7969.63     7814.92    477.05 o 
   4  -6   7      456.91      414.71     36.42 o 
   5  -6   7      897.60      972.62     57.69 o 
   6  -6   7     7171.77     6844.93    617.09 o 
   7  -6   7       18.10       46.04     24.30 o 
   8  -6   7     1841.08     1972.14    140.68 o 
   9  -6   7     3823.37     3875.22    208.47 o 
  -8  -5   7     1688.39     1868.55    140.68 o 
  -7  -5   7      299.73      329.97     65.23 o 
  -6  -5   7     1230.46      998.86     94.64 o 
  -5  -5   7     2516.12     2479.89    145.80 o 
  -4  -5   7      443.20      427.17     65.23 o 
  -3  -5   7     2036.40     1701.01    109.99 o 
  -2  -5   7     1214.90     1102.46     84.41 o 
  -1  -5   7     1417.55     1483.32    194.40 o 
   0  -5   7     2830.24     3190.62    235.97 o 
   1  -5   7     1120.23     1215.65    134.93 o 
   2  -5   7     1571.93     1684.50     67.33 o 
   3  -5   7     2482.69     2306.06     80.43 o 
   4  -5   7        3.29       13.09      7.33 o 
   5  -5   7     4226.89     4073.87    114.33 o 
   6  -5   7      414.89      394.70     37.36 o 
   7  -5   7       12.40       38.37     21.74 o 
   8  -5   7     2656.01     2908.34    166.26 o 
   9  -5   7      110.57      161.15     47.32 o 
  -8  -4   7      681.02      599.83     86.97 o 
  -7  -4   7      938.40      883.76     90.81 o 
  -6  -4   7     4225.13     4247.40    194.40 o 
  -5  -4   7       59.42       71.62     26.86 o 
  -4  -4   7     1422.95     1424.75    101.04 o 
  -3  -4   7     3606.84     3753.53    455.31 o 
  -2  -4   7      539.35      386.26     53.08 o 
  -1  -4   7     2775.54     2636.29     79.73 o 
   0  -4   7     5091.53     4986.84    441.88 o 
   1  -4   7        9.98       28.02      9.46 o 
   2  -4   7     2860.13     2991.76    284.57 o 
   3  -4   7     3293.96     3325.11    209.11 o 
   4  -4   7     1849.95     2073.25     73.35 o 
   5  -4   7     3491.02     3381.38    183.53 o 
   6  -4   7      823.97      794.23     76.74 o 
   7  -4   7     1481.30     1403.01    107.43 o 
   8  -4   7     1861.33     1871.11    130.45 o 
   9  -4   7      247.83      283.93     63.95 o 
  10  -4   7     2355.78     2534.88    164.98 o 
  -9  -3   7     1117.50     1079.44    106.15 o 
  -8  -3   7       15.44       44.76     21.74 o 
  -7  -3   7     3245.74     2935.19    164.98 o 
  -6  -3   7     1172.51     1084.55     93.36 o 
  -5  -3   7      614.05      609.08     55.63 o 
  -4  -3   7     3745.67     3166.53     95.24 o 
  -3  -3   7      505.12      490.75     99.12 o 
  -2  -3   7     1892.33     1708.57     64.04 o 
  -1  -3   7    15355.90    13458.05    180.76 o 
   0  -3   7      705.75      724.13     38.86 o 
   1  -3   7     3101.46     2888.95     78.03 o 
   2  -3   7    11204.85    11073.16    209.75 o 
   3  -3   7      503.09      558.50     34.11 o 
   4  -3   7     4673.06     5213.76    110.30 o 
   5  -3   7     5855.30     6233.14    125.68 o 
   6  -3   7      689.12      691.91     69.06 o 
   7  -3   7     3748.31     3710.24    171.38 o 
   8  -3   7     1445.56     1321.16    106.15 o 
   9  -3   7     1364.93     1284.07    109.99 o 
  10  -3   7     2492.78     2314.90    153.47 o 
  -9  -2   7      831.72      782.72     88.25 o 
  -8  -2   7      703.51      671.45     79.29 o 
  -7  -2   7     1585.87     1609.58    202.07 o 
  -6  -2   7      133.25      123.57     24.37 o 
  -5  -2   7     1716.97     1607.80    109.35 o 
  -4  -2   7     2770.55     2677.38    149.64 o 
  -3  -2   7        4.90        7.97      7.65 o 
  -2  -2   7     8076.28     7944.10    198.88 o 
  -1  -2   7     4049.34     3802.65    222.54 o 
   0  -2   7      215.18      182.50     22.03 o 
   1  -2   7    19527.82    18190.96   1207.33 o 
   2  -2   7      842.18      815.75     37.48 o 
   3  -2   7      770.49      743.79     49.24 o 
   4  -2   7    15107.68    15952.83    571.69 o 
   5  -2   7      606.24      643.96     28.02 o 
   6  -2   7     2540.97     2350.71    125.34 o 
   7  -2   7     5608.51     5264.16    198.24 o 
   8  -2   7        0.96       10.23     12.79 o 
   9  -2   7     2084.60     2143.52    138.13 o 
  10  -2   7     2817.47     2557.90    158.59 o 
  11  -2   7       45.42       35.81     20.46 o 
  -9  -1   7      118.07       84.41     25.58 o 
  -8  -1   7     1030.95     1188.15     98.48 o 
  -7  -1   7     2918.37     2875.08    145.80 o 
  -6  -1   7      383.07      446.35     54.99 o 
  -5  -1   7     2714.99     2475.65    289.04 o 
  -4  -1   7     3674.57     2911.77    396.47 o 
  -3  -1   7      898.91      756.04     86.33 o 
  -2  -1   7     2151.58     1893.97     64.66 o 
  -1  -1   7     4242.21     3585.82     91.45 o 
   0  -1   7      795.00      626.81     32.78 o 
   1  -1   7    10137.80     8904.15    123.23 o 
   2  -1   7     3075.60     2780.17     63.40 o 
   3  -1   7     8665.41     8188.85    701.54 o 
   4  -1   7     4112.26     4205.98    207.52 o 
   5  -1   7      566.20      567.30     35.33 o 
   6  -1   7     5224.01     5369.32    170.74 o 
   7  -1   7     1892.73     1968.31    116.38 o 
   8  -1   7       43.93       35.81     19.18 o 
   9  -1   7     5868.81     5901.08    226.37 o 
  10  -1   7      824.77      734.12     80.57 o 
  11  -1   7      115.93      106.15     37.09 o 
  -9   0   7        6.66       43.48     24.30 o 
  -8   0   7     3816.07     4521.09    196.96 o 
  -7   0   7      127.35      145.80     40.93 o 
  -6   0   7      856.51      913.17     79.29 o 
  -5   0   7     6391.53     6985.63    211.03 o 
  -4   0   7       40.48       24.30     16.63 o 
  -3   0   7       49.38       61.39     21.74 o 
  -2   0   7     6422.86     5832.02    166.26 o 
  -1   0   7      229.32      291.46     23.62 o 
   0   0   7     2621.19     2123.83    107.43 o 
   1   0   7    10411.71     8705.90    156.67 o 
   2   0   7      754.59      764.16     24.81 o 
   3   0   7     4581.05     4885.34    164.83 o 
   4   0   7     4819.72     4537.00    100.15 o 
   5   0   7     2184.99     2277.59     73.20 o 
   6   0   7     2563.53     2784.90    420.78 o 
   7   0   7     2568.92     2458.44    206.55 o 
   8   0   7     4715.76     4338.20    179.05 o 
   9   0   7     2117.99     2151.20    131.73 o 
  10   0   7       41.40       57.55     25.58 o 
  11   0   7     3024.20     3013.21    170.10 o 
  -9   1   7     2122.45     2665.33    161.15 o 
  -8   1   7     1827.94     2282.93    141.96 o 
  -7   1   7       91.58      107.43     37.09 o 
  -6   1   7     5524.37     6489.40    218.70 o 
  -5   1   7     2907.94     3249.82    145.80 o 
  -4   1   7      891.48      896.55     72.90 o 
  -3   1   7    10775.06    10631.92    241.72 o 
  -2   1   7      429.04      502.63     48.60 o 
  -1   1   7     1486.56     1351.85     78.02 o 
   0   1   7    19345.40    15513.68    267.30 o 
   1   1   7      519.23      509.26     49.68 o 
   2   1   7     3551.26     3181.80    356.19 o 
   3   1   7    12827.13    13285.08    844.75 o 
   4   1   7       44.05       39.65     12.18 o 
   5   1   7     5061.93     5755.18    202.71 o 
   6   1   7     6803.03     7848.03    424.61 o 
   7   1   7      642.70      755.86     53.72 o 
   8   1   7     2218.49     2453.73    163.71 o 
   9   1   7     2792.95     2849.50    148.36 o 
  10   1   7     1129.19     1234.19    101.04 o 
  11   1   7     2373.72     2376.29    148.36 o 
  -9   2   7      972.50     1179.19    108.71 o 
  -8   2   7     2015.87     2212.59    143.24 o 
  -7   2   7     1384.03     1474.63    111.27 o 
  -6   2   7     1799.28     1864.71    118.94 o 
  -5   2   7     2697.05     2954.38    141.96 o 
  -4   2   7     2116.58     2318.74    118.94 o 
  -3   2   7     2994.70     2892.99    126.62 o 
  -2   2   7      305.66      294.16     43.48 o 
  -1   2   7     7703.19     6644.15    176.50 o 
   0   2   7    13118.37    10653.18    619.65 o 
   1   2   7      171.89      260.69     58.83 o 
   2   2   7    12906.91    11049.80   1851.28 o 
   3   2   7     2417.29     2497.13    205.91 o 
   4   2   7     1670.38     1980.10     66.90 o 
   5   2   7    10690.54    11252.09    316.54 o 
   6   2   7     1140.21     1370.39     60.13 o 
   7   2   7      602.85      718.52     45.19 o 
   8   2   7     4766.59     4998.65    367.70 o 
   9   2   7      318.04      333.09     49.88 o 
  10   2   7     2471.65     2339.20    136.85 o 
  11   2   7     2429.35     2618.01    149.64 o 
  -9   3   7     2794.84     3220.40    185.45 o 
  -8   3   7        0.82       25.58     21.74 o 
  -7   3   7     2314.78     2649.99    152.20 o 
  -6   3   7     1130.88     1166.40     95.92 o 
  -5   3   7      248.23      312.06     56.27 o 
  -4   3   7     1489.98     1711.24    104.87 o 
  -3   3   7     2551.73     2444.08    117.66 o 
  -2   3   7     1744.63     1612.76     90.81 o 
  -1   3   7     6259.72     6043.05    170.10 o 
   0   3   7     5089.79     4084.01    328.05 o 
   1   3   7    10102.30     8695.37   1112.05 o 
   2   3   7     4149.05     3747.84    792.31 o 
   3   3   7       10.95       30.47      9.03 o 
   4   3   7     7722.97     8026.01    709.18 o 
   5   3   7     8406.24     9744.36    323.57 o 
   6   3   7       56.54       77.39     17.91 o 
   7   3   7     4080.32     4214.41    117.66 o 
   8   3   7     3449.88     3481.68    312.70 o 
   9   3   7      395.66      408.99     42.61 o 
  10   3   7     2741.51     3002.98    156.03 o 
  -9   4   7      839.91      910.61    101.04 o 
  -8   4   7       73.13      103.60     40.93 o 
  -7   4   7     2759.23     2990.19    164.98 o 
  -6   4   7     1047.94     1080.71     94.64 o 
  -5   4   7     1250.20     1368.48     99.76 o 
  -4   4   7     4138.22     4114.39    166.26 o 
  -3   4   7     2279.27     2030.97    109.99 o 
  -2   4   7     2254.08     2203.63    108.71 o 
  -1   4   7     6603.93     6006.96    121.17 o 
   0   4   7      504.25      455.25     34.53 o 
   1   4   7     2540.92     2381.00    233.12 o 
   2   4   7     6174.02     6363.38    707.67 o 
   3   4   7     2623.02     2434.30    400.31 o 
   4   4   7     7351.44     7397.72    541.00 o 
   5   4   7     3496.12     3684.79    109.35 o 
   6   4   7     2953.77     2939.59    262.18 o 
   7   4   7     5337.69     5364.53    457.86 o 
   8   4   7      110.63      128.92     23.41 o 
   9   4   7     3582.49     3813.83    176.50 o 
  10   4   7     2411.13     2603.95    150.92 o 
  11   4   7        2.19       40.93     30.69 o 
  -8   5   7     1954.93     2213.86    152.20 o 
  -7   5   7     1781.89     1886.45    134.29 o 
  -6   5   7      458.32      486.00     71.62 o 
  -5   5   7     6769.41     6981.80    234.05 o 
  -4   5   7     5072.16     5667.03    199.52 o 
  -3   5   7      111.44      101.04     30.69 o 
  -2   5   7     7166.43     7307.93    205.91 o 
  -1   5   7     5271.85     5472.04    293.17 o 
   0   5   7       16.22       49.96      9.72 o 
   1   5   7    11342.14    10936.90   1330.77 o 
   2   5   7      482.26      606.58     74.07 o 
   3   5   7      690.08      601.14    145.16 o 
   4   5   7     8195.41     7807.02    139.46 o 
   5   5   7       49.76       45.26     12.98 o 
   6   5   7      569.50      627.97     59.47 o 
   7   5   7     4983.52     5422.75    202.07 o 
   8   5   7       17.75       53.72     26.86 o 
   9   5   7     2150.89     2435.12    145.80 o 
  10   5   7     1457.14     1413.24    116.38 o 
  11   5   7      478.72      684.24     94.64 o 
  -8   6   7     1791.13     1851.92    138.13 o 
  -7   6   7     1388.60     1386.38    115.11 o 
  -6   6   7     1205.43     1372.31    109.99 o 
  -5   6   7     1653.67     1637.06    113.83 o 
  -4   6   7     6638.39     6834.72    226.37 o 
  -3   6   7     5519.22     5562.32    134.18 o 
  -2   6   7     2054.52     1894.70     63.44 o 
  -1   6   7     2557.43     2658.94    100.68 o 
   0   6   7    10137.88     9773.67    917.64 o 
   1   6   7     3628.60     3448.43    388.18 o 
   2   6   7        8.01       22.04      5.71 o 
   3   6   7     4308.30     3702.96    541.00 o 
   4   6   7     3800.72     3702.29     95.23 o 
   5   6   7      117.27      116.38     37.09 o 
   6   6   7     8190.66     8678.96    257.07 o 
   7   6   7     1740.13     1777.74    120.22 o 
   8   6   7      554.93      617.73     75.46 o 
   9   6   7     6489.40     6889.71    257.07 o 
  10   6   7      111.26      122.78     43.48 o 
  -7   7   7        1.35        7.67     14.07 o 
  -6   7   7      936.89      919.57     89.53 o 
  -5   7   7     2455.61     2444.08    143.24 o 
  -4   7   7      189.86      196.96     44.76 o 
  -3   7   7     3516.31     3511.73    110.29 o 
  -2   7   7     2621.10     2648.57    107.89 o 
  -1   7   7      770.99      796.11     37.26 o 
   0   7   7     7247.26     7371.27    370.32 o 
   1   7   7     1471.76     1402.06    118.09 o 
   2   7   7      952.21      920.50    123.68 o 
   3   7   7     5524.65     5920.27    198.24 o 
   4   7   7       11.66       14.07     16.63 o 
   5   7   7     2702.29     2889.15    147.08 o 
   6   7   7     4011.90     4411.10    190.56 o 
   7   7   7      128.02      130.45     42.21 o 
   8   7   7     1845.98     2016.91    138.13 o 
   9   7   7     1704.28     1807.16    135.57 o 
  10   7   7      233.85      199.52     58.83 o 
  -7   8   7      330.78      367.06     67.78 o 
  -6   8   7     2583.59     2707.54    161.15 o 
  -5   8   7      497.30      510.30     62.67 o 
  -4   8   7     1390.18     1360.55    161.79 o 
  -3   8   7     3506.34     3729.44    118.02 o 
  -2   8   7      545.84      547.39     32.47 o 
  -1   8   7     6617.93     6191.92    192.45 o 
   0   8   7     6750.22     6730.08    432.83 o 
   1   8   7       65.02       74.92     23.02 o 
   2   8   7     6189.14     6930.43    142.40 o 
   3   8   7     2328.61     2620.57    136.85 o 
   4   8   7      275.44      333.81     58.83 o 
   5   8   7     5109.43     5774.47    217.42 o 
   6   8   7     1252.08     1281.51    104.87 o 
   7   8   7      259.61      287.76     63.95 o 
   8   8   7     2575.36     2694.75    166.26 o 
   9   8   7      206.93      267.30     67.78 o 
  -6   9   7     1710.73     1956.80    136.85 o 
  -5   9   7       51.28       44.55     15.61 o 
  -4   9   7     1976.27     1982.11    120.22 o 
  -3   9   7     2090.87     2085.77     90.86 o 
  -2   9   7      204.54      250.06     34.74 o 
  -1   9   7     4877.49     4761.45    171.55 o 
   0   9   7     2454.50     2540.87     90.86 o 
   1   9   7     1220.86     1270.32     63.64 o 
   2   9   7     4332.29     4833.16    188.01 o 
   3   9   7      654.97      604.94     67.78 o 
   4   9   7     1482.35     1433.70    107.43 o 
   5   9   7     8849.19    10128.02    301.83 o 
   6   9   7       18.45       21.74     21.74 o 
   7   9   7     3009.97     2802.18    167.54 o 
   8   9   7     5119.06     5530.19    248.12 o 
  -5  10   7        8.70       51.44     23.66 o 
  -4  10   7     4132.53     4158.74    219.34 o 
  -3  10   7     1055.87     1010.37    101.68 o 
  -2  10   7      351.97      381.13     65.23 o 
  -1  10   7     2389.06     2174.22    131.73 o 
   0  10   7     1685.31     1696.97     75.93 o 
   1  10   7     1446.50     1409.13     70.95 o 
   2  10   7     1042.47     1078.16     89.53 o 
   3  10   7      693.42      712.38     75.46 o 
   4  10   7     2199.01     2138.41    136.85 o 
   5  10   7      952.74      987.35     94.64 o 
   6  10   7       63.96      101.04     34.53 o 
   7  10   7     2244.54     2513.14    162.43 o 
  -3  11   7      102.78      120.22     40.93 o 
  -2  11   7     2071.91     1991.33    138.13 o 
  -1  11   7     2891.12     3387.94    175.22 o 
   0  11   7      731.00      810.86     81.85 o 
   1  11   7     2984.39     3265.16    163.71 o 
   2  11   7     1799.16     1880.06    122.78 o 
   3  11   7     1345.07     1589.74    116.38 o 
   4  11   7     1597.83     1731.70    126.62 o 
   5  11   7     1058.01     1129.31    102.32 o 
   6  11   7     1309.22     1418.36    117.66 o 
  -1  12   7       68.98       84.41     35.81 o 
   3  12   7     1923.33     2129.45    138.13 o 
   4  12   7     1827.67     1771.35    129.17 o 
  -2  -9   8     1462.19     1414.52    118.94 o 
  -1  -9   8       10.77       31.97     19.18 o 
   0  -9   8      754.57      753.30     81.85 o 
   1  -9   8     1514.94     1344.18    111.27 o 
   2  -9   8      110.85      172.66     43.48 o 
   3  -9   8     1953.05     1688.22    124.06 o 
   4  -9   8      422.93      422.05     69.06 o 
  -4  -8   8       46.27       46.04     19.18 o 
  -3  -8   8     2266.14     2479.89    156.03 o 
  -2  -8   8      502.52      558.90     79.29 o 
  -1  -8   8      415.46      377.29     66.51 o 
   0  -8   8     2698.49     2436.40    145.80 o 
   1  -8   8      180.68      195.68     46.04 o 
   2  -8   8      985.29      909.33     84.41 o 
   3  -8   8     2577.74     2873.80    156.03 o 
   4  -8   8      108.87      122.78     34.53 o 
   5  -8   8     1464.47     1423.49    166.26 o 
   6  -8   8     1538.64     1876.22    134.29 o 
  -5  -7   8      246.27      258.35     56.27 o 
  -4  -7   8     1686.51     1768.79    130.45 o 
  -3  -7   8     1839.73     1938.89    131.73 o 
  -2  -7   8       87.77      138.13     39.65 o 
  -1  -7   8     3810.34     3641.18    173.94 o 
   0  -7   8      761.47      705.98     72.90 o 
   1  -7   8        1.42       15.35     12.79 o 
   2  -7   8     3331.39     2635.92    140.68 o 
   3  -7   8      456.24      457.19     39.33 o 
   4  -7   8       62.54       56.88     17.11 o 
   5  -7   8     2790.94     2991.25    221.90 o 
   6  -7   8       55.58      109.99     35.81 o 
   7  -7   8      152.27      167.54     47.32 o 
  -6  -6   8     1950.00     2170.38    148.36 o 
  -5  -6   8       72.13       97.20     29.42 o 
  -4  -6   8     1348.37     1415.80    112.55 o 
  -3  -6   8     1642.04     1676.71    117.66 o 
  -2  -6   8      665.31      680.40     71.62 o 
  -1  -6   8     4725.55     4271.70    177.77 o 
   0  -6   8     3216.76     2844.39    140.68 o 
   1  -6   8     2378.66     2242.24    131.73 o 
   2  -6   8     5545.67     5672.94    429.73 o 
   3  -6   8     1828.60     1749.61    103.60 o 
   4  -6   8     4713.54     4710.41    241.08 o 
   5  -6   8     3928.55     4088.81    181.61 o 
   6  -6   8      205.79      244.28     52.44 o 
   8  -6   8     2304.32     2435.12    159.87 o 
  -7  -5   8     1863.62     2007.95    143.24 o 
  -6  -5   8      155.39      258.35     58.83 o 
  -5  -5   8      217.85      239.16     54.99 o 
  -4  -5   8     1931.93     1941.45    126.62 o 
  -3  -5   8      130.69      129.17     37.09 o 
  -2  -5   8      685.79      693.19     69.06 o 
  -1  -5   8     4047.98     3770.66    125.98 o 
   0  -5   8       80.83      109.58     33.89 o 
   1  -5   8     1978.29     1800.00    443.80 o 
   2  -5   8     2371.44     2430.36    134.93 o 
   3  -5   8      178.05      205.58     28.56 o 
   4  -5   8     1141.45     1172.50     85.69 o 
   5  -5   8     1431.70     1481.03    106.15 o 
   6  -5   8      806.94      844.11     83.13 o 
   7  -5   8     1594.66     1280.23    107.43 o 
   8  -5   8      410.23      455.31     75.46 o 
   9  -5   8     1004.78     1111.41    108.71 o 
  -8  -4   8      878.54      942.59     97.20 o 
  -7  -4   8     1179.63     1070.48    102.32 o 
  -6  -4   8       24.44       30.69     19.18 o 
  -5  -4   8     3290.22     3240.86    166.26 o 
  -4  -4   8     1065.67      919.57     83.13 o 
  -3  -4   8       42.65       19.18     12.79 o 
  -2  -4   8     5367.96     5537.40    264.10 o 
  -1  -4   8      375.69      386.50     33.69 o 
   0  -4   8       23.07       31.65     10.74 o 
   1  -4   8     8290.53     8432.81    548.03 o 
   2  -4   8      877.11      825.25     45.88 o 
   3  -4   8     1568.95     1508.39    134.93 o 
   4  -4   8     5253.13     5591.26    125.31 o 
   5  -4   8      162.21      202.07     47.32 o 
   6  -4   8     2253.04     2252.23    133.01 o 
   7  -4   8     4078.25     3905.92    184.17 o 
   8  -4   8       46.75       46.04     24.30 o 
   9  -4   8     1745.57     1988.77    143.24 o 
  10  -4   8     1970.89     1868.55    143.24 o 
  -8  -3   8     1894.49     1796.93    136.85 o 
  -7  -3   8     1254.91     1309.65    111.27 o 
  -6  -3   8     1861.12     1809.72    125.34 o 
  -5  -3   8     2870.73     2733.12    147.08 o 
  -4  -3   8      921.49      892.85     52.76 o 
  -3  -3   8     2339.85     2072.84     77.52 o 
  -2  -3   8      747.41      814.64    115.11 o 
  -1  -3   8      151.07      157.11     29.42 o 
   0  -3   8     4362.64     3883.66     97.62 o 
   1  -3   8     2876.75     2794.53    206.55 o 
   2  -3   8       98.23      118.71     18.93 o 
   3  -3   8     7143.60     7216.78    163.71 o 
   4  -3   8     1330.54     1303.23     80.57 o 
   5  -3   8      324.85      344.04     56.27 o 
   6  -3   8     6722.40     6754.14    227.65 o 
   7  -3   8     1013.49     1103.74     94.64 o 
   8  -3   8      506.43      497.51     75.46 o 
   9  -3   8     6012.97     5782.14    240.44 o 
  10  -3   8        2.57       14.07     12.79 o 
  -8  -2   8     2462.56     2424.89    157.31 o 
  -7  -2   8       45.75       42.21     21.74 o 
  -6  -2   8     1466.17     1506.78    149.00 o 
  -5  -2   8     4816.65     4610.84    150.28 o 
  -4  -2   8        4.38        9.85      8.91 o 
  -3  -2   8     1678.87     1495.83    106.15 o 
  -2  -2   8     4075.17     3845.59    100.37 o 
  -1  -2   8     2931.05     2936.19    115.11 o 
   0  -2   8     4430.34     4109.49     95.93 o 
   1  -2   8     2561.19     2263.70     68.09 o 
   2  -2   8     5323.79     4950.36     99.80 o 
   3  -2   8     2456.16     2413.42    194.40 o 
   4  -2   8     1071.44      902.94     72.90 o 
   5  -2   8     5570.70     5757.84    195.68 o 
   6  -2   8     1829.62     2143.52    124.06 o 
   7  -2   8      192.13      188.01     46.04 o 
   8  -2   8     4186.85     4026.14    186.73 o 
   9  -2   8      803.51      817.25     85.69 o 
  10  -2   8      238.03      228.93     53.72 o 
  -8  -1   8      791.43      763.18     58.78 o 
  -7  -1   8       82.80      101.20     24.76 o 
  -6  -1   8     3241.95     3394.35    329.97 o 
  -5  -1   8     1295.42     1160.98    126.62 o 
  -4  -1   8       54.96       77.27     24.94 o 
  -3  -1   8     5643.91     4931.28    233.41 o 
  -2  -1   8       18.07       37.56     12.18 o 
  -1  -1   8     1676.69     1540.44     58.20 o 
   0  -1   8    11268.72    10228.36    147.61 o 
   1  -1   8       74.57       59.18     12.28 o 
   2  -1   8     1644.70     1525.79     65.87 o 
   3  -1   8     9338.96     9002.31    121.41 o 
   4  -1   8      649.62      635.98     76.10 o 
   5  -1   8     2103.46     1961.91     83.13 o 
   6  -1   8     4858.65     5411.69    121.05 o 
   7  -1   8      293.35      300.55     54.99 o 
   8  -1   8     1595.97     1460.56    108.71 o 
   9  -1   8     1791.41     1684.38    121.50 o 
  10  -1   8      898.16      908.06     90.81 o 
  11  -1   8     2223.45     2190.84    149.64 o 
  -9   0   8     1982.99     2085.97    144.52 o 
  -8   0   8     1133.21     1489.98    116.38 o 
  -7   0   8     2585.08     3142.38    161.15 o 
  -6   0   8     1564.91     1834.02    117.66 o 
  -5   0   8      207.62      250.67     49.88 o 
  -4   0   8     1246.24     1381.27     93.36 o 
  -3   0   8     3833.30     3228.07    136.85 o 
  -2   0   8        5.45        6.58      6.14 o 
  -1   0   8     4197.05     3666.28    227.01 o 
   0   0   8     8567.53     7524.30    611.34 o 
   1   0   8      637.22      551.83     39.01 o 
   2   0   8    10503.08     9565.92    115.78 o 
   3   0   8       31.84       31.65     16.63 o 
   4   0   8      994.96     1040.48    102.96 o 
   5   0   8    11350.57    11210.80   1212.45 o 
   6   0   8        1.33       13.00     12.79 o 
   7   0   8     2539.01     2561.18    169.46 o 
   8   0   8     4366.14     4220.54    181.61 o 
   9   0   8      110.80      134.29     38.37 o 
  10   0   8     3088.65     3271.56    175.22 o 
  11   0   8      920.00      966.89     94.64 o 
  -9   1   8     1468.23     1929.94    141.96 o 
  -8   1   8      424.71      498.79     78.02 o 
  -7   1   8     2073.68     2343.04    141.96 o 
  -6   1   8      892.04     1126.76     94.64 o 
  -5   1   8     2327.49     2275.25    127.90 o 
  -4   1   8     2213.44     2418.50    125.34 o 
  -3   1   8     4077.40     3685.94    148.36 o 
  -2   1   8     3342.33     2679.40    121.50 o 
  -1   1   8     4243.35     3621.99    136.85 o 
   0   1   8     4440.52     3589.84    127.26 o 
   1   1   8     3789.51     3169.05     65.65 o 
   2   1   8     2985.70     2475.71    197.60 o 
   3   1   8      490.16      452.30     33.00 o 
   4   1   8     5678.62     5619.98    172.66 o 
   5   1   8     5324.75     5561.73    515.42 o 
   6   1   8      139.69      174.87     36.45 o 
   7   1   8     7729.26     8148.37    808.30 o 
   8   1   8     1357.23     1317.99     65.72 o 
   9   1   8     1081.72     1055.14     90.81 o 
  10   1   8     3208.19     3419.92    173.94 o 
  11   1   8      158.15      202.07     47.32 o 
  -9   2   8      738.19      900.38     98.48 o 
  -8   2   8      173.94      158.59     47.32 o 
  -7   2   8     1840.93     2061.67    135.57 o 
  -6   2   8      152.77      112.55     39.65 o 
  -5   2   8     2632.52     2641.03    140.68 o 
  -4   2   8     7914.36     8667.45    244.28 o 
  -3   2   8      426.52      433.56     52.44 o 
  -2   2   8     1963.72     1905.64    103.60 o 
  -1   2   8     8352.90     6833.44    190.56 o 
   0   2   8     1293.76     1135.71     74.18 o 
   1   2   8     4285.57     3859.53    326.13 o 
   2   2   8     3265.74     2854.91    500.07 o 
   3   2   8     1935.97     1852.24    190.56 o 
   4   2   8     8532.98     8835.33    622.21 o 
   5   2   8      845.99      887.77     83.13 o 
   6   2   8     3108.71     2875.89    300.55 o 
   7   2   8     6052.26     6237.44    519.89 o 
   8   2   8      463.02      432.69     37.95 o 
   9   2   8     4637.92     4602.35    223.82 o 
  10   2   8     1455.56     1593.57    112.55 o 
  11   2   8       35.24       42.21     21.74 o 
  -8   3   8     2939.61     3210.17    181.61 o 
  -7   3   8      484.92      667.61     78.02 o 
  -6   3   8      819.54      956.66     90.81 o 
  -5   3   8     4607.17     4985.35    196.96 o 
  -4   3   8     1904.97     2129.45    121.50 o 
  -3   3   8     1612.45     1603.81    101.04 o 
  -2   3   8     4798.16     4531.33    162.43 o 
  -1   3   8       21.62       37.09     16.63 o 
   0   3   8     3119.12     2740.10    237.25 o 
   1   3   8     6967.03     6304.09    488.56 o 
   2   3   8      993.95      746.82    104.87 o 
   3   3   8     1228.97     1154.52    166.90 o 
   4   3   8     2903.67     3006.45    344.68 o 
   5   3   8       70.10       92.31     19.43 o 
   6   3   8     3212.86     3525.16    102.62 o 
   7   3   8     4007.99     4426.51    119.28 o 
   8   3   8      365.16      376.51     40.67 o 
   9   3   8     3261.29     3593.23    143.24 o 
  10   3   8      911.26     1044.04     62.73 o 
  -8   4   8     1303.10     1346.74    118.94 o 
  -7   4   8      364.02      461.70     76.74 o 
  -6   4   8     1764.23     1808.44    125.34 o 
  -5   4   8     1460.59     1510.44    109.99 o 
  -4   4   8     3963.97     4124.62    172.66 o 
  -3   4   8     6928.28     7499.77    223.82 o 
  -2   4   8     2955.15     2719.05    127.90 o 
  -1   4   8        0.15       20.46     12.79 o 
   0   4   8    16088.04    14588.40   1227.79 o 
   1   4   8     3646.89     3078.39    635.64 o 
   2   4   8      343.32      321.59     35.81 o 
   3   4   8    10862.26    10368.52   1656.24 o 
   4   4   8      590.41      575.58     42.84 o 
   5   4   8     1798.85     1928.72     73.56 o 
   6   4   8    10966.25    12184.62    251.31 o 
   7   4   8      117.10      136.46     28.78 o 
   8   4   8     1286.72     1374.46     92.08 o 
   9   4   8     4026.38     4472.49    193.12 o 
  10   4   8      370.79      510.30     76.74 o 
  -8   5   8     2356.50     2561.74    168.82 o 
  -7   5   8        7.05       16.63     21.74 o 
  -6   5   8     1215.26     1282.79    106.15 o 
  -5   5   8     2595.98     2422.33    140.68 o 
  -4   5   8       13.90       28.14     17.91 o 
  -3   5   8     2733.59     2978.68    143.24 o 
  -2   5   8     1988.72     1672.87    101.04 o 
  -1   5   8     1502.80     1276.32     58.76 o 
   0   5   8     9149.72     8773.59    480.52 o 
   1   5   8     3041.01     2859.11    268.14 o 
   2   5   8     2689.13     2501.33    512.22 o 
   3   5   8     4860.97     3919.00    750.74 o 
   4   5   8      472.58      427.98     51.80 o 
   5   5   8     7861.18     8810.38    160.52 o 
   6   5   8     1921.71     2090.21     79.52 o 
   7   5   8       12.33       11.51     19.18 o 
   8   5   8     4900.91     5415.08    213.58 o 
   9   5   8      966.85     1080.71     98.48 o 
  10   5   8      357.71      480.89     78.02 o 
  -7   6   8      461.07      544.83     81.85 o 
  -6   6   8     2893.87     3129.59    171.38 o 
  -5   6   8      197.38      167.54     44.76 o 
  -4   6   8     1825.88     1661.36    112.55 o 
  -3   6   8     2330.95     2491.40    133.01 o 
  -2   6   8      199.29      249.40     46.04 o 
  -1   6   8     5399.67     4860.96    289.32 o 
   0   6   8     5819.40     5889.21    352.61 o 
   1   6   8       43.68       55.88     11.36 o 
   2   6   8     3116.42     2827.51    537.16 o 
   3   6   8     3242.35     2618.07    708.54 o 
   4   6   8      460.21      446.30     34.03 o 
   5   6   8     6410.36     7155.73    230.21 o 
   6   6   8     1119.51     1202.21     97.20 o 
   7   6   8     2600.71     2873.80    154.75 o 
   8   6   8     5031.98     5406.13    221.26 o 
   9   6   8       33.52       57.55     33.25 o 
  10   6   8     2218.32     2615.46    166.26 o 
  -7   7   8     1003.03     1180.47    107.43 o 
  -6   7   8      588.28      613.90     72.90 o 
  -5   7   8        6.74        8.95     14.07 o 
  -4   7   8     4845.35     4817.81    199.52 o 
  -3   7   8      561.17      564.02     62.67 o 
  -2   7   8      966.90      838.53     62.89 o 
  -1   7   8     3949.66     3887.92    213.71 o 
   0   7   8      720.55      756.41     58.65 o 
   1   7   8     1553.41     1379.96    213.13 o 
   2   7   8     3146.74     2753.88    408.62 o 
   3   7   8      454.08      384.26    115.75 o 
   4   7   8     1497.05     1367.20     99.76 o 
   5   7   8     7150.55     7043.19    236.61 o 
   6   7   8      306.35      335.09     61.39 o 
   7   7   8     3039.04     2841.83    159.87 o 
   8   7   8     2998.22     3322.72    179.05 o 
   9   7   8     1227.05     1367.20    120.22 o 
  -6   8   8      233.26      314.62     61.39 o 
  -5   8   8      892.67      781.44     81.85 o 
  -4   8   8     6114.08     6370.46    236.61 o 
  -3   8   8       86.60      105.02     23.46 o 
  -2   8   8     4299.68     4197.22    277.10 o 
  -1   8   8     1556.20     1413.29     56.96 o 
   0   8   8        1.31        8.63      6.17 o 
   1   8   8     7697.94     6868.85   1346.74 o 
   2   8   8      572.01      620.29     65.23 o 
   3   8   8      608.88      606.22     67.78 o 
   4   8   8     3999.44     4292.16    185.45 o 
   5   8   8      130.43      120.22     37.09 o 
   6   8   8      771.36      775.04     81.85 o 
   7   8   8     2610.52     2699.87    161.15 o 
   8   8   8       14.29       72.90     34.53 o 
   9   8   8      622.08      691.91     99.76 o 
  -5   9   8     1518.88     1690.77    125.34 o 
  -4   9   8     4331.57     4551.89    147.72 o 
  -3   9   8      204.80      229.94     35.71 o 
  -2   9   8     2274.34     2337.91     93.57 o 
  -1   9   8     3757.02     3850.80     93.38 o 
   0   9   8     3481.07     3389.10    107.16 o 
   1   9   8     2705.77     2873.80    143.24 o 
   2   9   8     3052.83     3018.33    150.92 o 
   3   9   8     3740.90     4067.07    181.61 o 
   4   9   8     2800.60     2887.87    156.03 o 
   5   9   8      901.83      975.84     92.08 o 
   6   9   8     3248.45     3254.93    177.77 o 
   7   9   8     1463.28     1654.96    127.90 o 
   8   9   8       54.70       47.32     37.09 o 
  -4  10   8      281.32      349.43     46.61 o 
  -3  10   8      365.67      404.59     40.69 o 
  -2  10   8     3395.43     3101.46    163.71 o 
  -1  10   8        1.42       15.35     20.46 o 
   0  10   8     2274.05     2123.17     87.71 o 
   1  10   8     4489.43     5426.59    205.91 o 
   2  10   8      132.96      159.87     39.65 o 
   3  10   8     2752.42     2728.00    153.47 o 
   4  10   8     6124.33     7112.25    257.07 o 
   5  10   8     2494.51     2523.37    156.03 o 
   6  10   8     1903.85     1799.48    133.01 o 
   7  10   8     1367.84     1546.25    126.62 o 
  -3  11   8     1332.58     1208.61    111.27 o 
  -2  11   8      362.04      414.38     71.62 o 
  -1  11   8      119.50       95.92     34.53 o 
   1  11   8      592.32      734.12     69.06 o 
   2  11   8      872.93      910.61     85.69 o 
   3  11   8     2669.06     2823.93    159.87 o 
   4  11   8      377.51      534.60     78.02 o 
   5  11   8     2590.35     2482.44    158.59 o 
   3  12   8      705.12      723.89     75.46 o 
   0  -9   9      497.75      583.20     70.34 o 
   1  -9   9      109.23       86.97     26.86 o 
   2  -9   9     2097.98     1910.75    133.01 o 
  -3  -8   9      410.42      585.76     71.62 o 
  -2  -8   9     1288.95     1436.26    116.38 o 
  -1  -8   9     1819.14     1730.42    126.62 o 
   0  -8   9      293.63      341.48     62.67 o 
   1  -8   9     3175.80     3118.08    167.54 o 
   2  -8   9     1478.26     1465.68    109.99 o 
   3  -8   9        3.12       14.07     14.07 o 
  -4  -7   9     1323.60     1547.53    124.06 o 
  -3  -7   9      120.24      153.47     39.65 o 
  -2  -7   9     1807.49     1914.59    130.45 o 
  -1  -7   9     1127.06     1185.59     98.48 o 
   0  -7   9      560.62      615.18     69.06 o 
   1  -7   9     1989.83     1992.61    125.34 o 
   2  -7   9      756.56      681.68     70.34 o 
   3  -7   9      989.29     1074.66    168.18 o 
   4  -7   9     1072.00     1284.07    102.32 o 
   5  -7   9      327.47      379.85     66.51 o 
   6  -7   9     1102.47     1278.95    109.99 o 
   7  -7   9     1394.73     1629.38    130.45 o 
  -5  -6   9     3172.23     3884.18    199.52 o 
  -4  -6   9      572.21      633.08     74.18 o 
  -3  -6   9      465.99      566.58     69.06 o 
  -2  -6   9     3314.62     3757.56    177.77 o 
  -1  -6   9       17.73       17.91     15.35 o 
   0  -6   9      752.03      777.60     72.90 o 
   1  -6   9     4629.79     4898.57    308.23 o 
   2  -6   9       86.37       90.77     27.50 o 
   3  -6   9     2533.60     2344.22    248.76 o 
   4  -6   9     2548.82     2912.17    152.20 o 
   5  -6   9      575.69      634.36     71.62 o 
   6  -6   9     2531.56     2555.34    153.47 o 
   7  -6   9     1793.63     1935.05    139.41 o 
   8  -6   9      883.59     1079.44    107.43 o 
  -6  -5   9     1336.67     1428.59    117.66 o 
  -5  -5   9     1700.69     2068.06    139.41 o 
  -4  -5   9      927.88     1053.86     94.64 o 
  -3  -5   9     1533.71     1584.62    112.55 o 
  -2  -5   9     1751.03     1848.08    117.66 o 
  -1  -5   9       43.72       44.10     13.82 o 
   0  -5   9     3058.24     2695.80    334.45 o 
   1  -5   9     1181.15     1174.74     59.67 o 
   2  -5   9      193.85      226.09     30.39 o 
   3  -5   9     4010.94     3527.76    558.26 o 
   4  -5   9      175.08      153.47     38.37 o 
   5  -5   9       52.14       71.62     26.86 o 
   6  -5   9     3501.85     3808.72    184.17 o 
   7  -5   9       67.15       42.21     26.86 o 
   8  -5   9      166.18      200.80     51.16 o 
  -7  -4   9      270.17      317.18     63.95 o 
  -6  -4   9      681.36      758.42     83.13 o 
  -5  -4   9     2922.57     3033.67    164.98 o 
  -4  -4   9      212.37      213.58     48.60 o 
  -3  -4   9     1895.47     1790.53    115.11 o 
  -2  -4   9     1500.12     1409.82    130.45 o 
  -1  -4   9     2240.83     2104.38     78.62 o 
   0  -4   9     2557.59     2321.24    212.95 o 
   1  -4   9      200.54      234.45     30.20 o 
   2  -4   9     3720.15     3478.84     99.04 o 
   3  -4   9     1662.30     1654.96    104.87 o 
   4  -4   9      352.12      332.53     56.27 o 
   5  -4   9     4948.69     5875.50    216.14 o 
   6  -4   9      965.55      938.75     88.25 o 
   7  -4   9       36.43       39.65     23.02 o 
   8  -4   9     3738.25     4246.12    205.91 o 
   9  -4   9      695.05      697.03     85.69 o 
  -7  -3   9      940.82      900.38     90.81 o 
  -6  -3   9     3395.58     3495.37    181.61 o 
  -5  -3   9       50.01       48.60     23.02 o 
  -4  -3   9      703.39      723.59     49.64 o 
  -3  -3   9     5775.29     6109.83    141.77 o 
  -2  -3   9      754.27      615.39     41.87 o 
  -1  -3   9     1211.73     1209.67     96.56 o 
   0  -3   9     8209.27     7932.83    184.17 o 
   1  -3   9     1465.71     1236.16    118.94 o 
   2  -3   9     3324.76     3024.00    131.73 o 
   3  -3   9     3528.96     3712.80    154.75 o 
   4  -3   9     1471.82     1417.08     98.48 o 
   5  -3   9     3274.47     3165.41    153.47 o 
   6  -3   9     1298.68     1415.80    106.15 o 
   7  -3   9     2364.52     2330.25    141.96 o 
   8  -3   9     2513.13     2364.78    149.64 o 
   9  -3   9      380.70      392.64     71.62 o 
  10  -3   9     2694.60     2592.43    167.54 o 
  -8  -2   9       27.95       37.09     19.18 o 
  -7  -2   9     1962.97     1772.63    131.73 o 
  -6  -2   9      457.84      515.21     45.19 o 
  -5  -2   9      858.80      843.33     55.98 o 
  -4  -2   9     2342.43     2393.00     90.31 o 
  -3  -2   9      811.41      781.38     49.28 o 
  -2  -2   9     1022.59      924.60     72.26 o 
  -1  -2   9     6747.89     6872.38    136.83 o 
   0  -2   9       53.77       75.58     15.65 o 
   1  -2   9     1563.53     1480.95     58.04 o 
   2  -2   9     5744.37     4752.57    102.30 o 
   3  -2   9      515.40      473.21     53.72 o 
   4  -2   9     1039.31      963.05     79.29 o 
   5  -2   9     3487.22     3205.05    150.92 o 
   6  -2   9      197.79      184.17     46.04 o 
   7  -2   9     3777.02     3579.79    172.66 o 
   8  -2   9     1672.49     1592.29    118.94 o 
   9  -2   9      350.23      352.99     69.06 o 
  10  -2   9     1453.91     1525.79    124.06 o 
  -8  -1   9      304.60      251.95     54.99 o 
  -7  -1   9     1309.59     1348.26    164.35 o 
  -6  -1   9      651.00      707.27     53.33 o 
  -5  -1   9     2822.86     2541.76    182.89 o 
  -4  -1   9     4695.82     4314.59    121.63 o 
  -3  -1   9      542.16      456.19     37.52 o 
  -2  -1   9     6362.42     5814.95    392.64 o 
  -1  -1   9     2784.41     2660.69     81.39 o 
   0  -1   9      256.66      251.58     24.36 o 
   1  -1   9     8004.31     7030.35    440.60 o 
   2  -1   9      653.82      722.61     63.95 o 
   3  -1   9       12.56       16.63     14.07 o 
   4  -1   9     6961.08     6099.32    198.24 o 
   5  -1   9      890.41      813.78     69.70 o 
   6  -1   9     1352.88     1286.63     95.92 o 
   7  -1   9     6985.48     7215.84    241.72 o 
   8  -1   9      594.90      525.65     75.46 o 
   9  -1   9     1485.39     1250.81    107.43 o 
  10  -1   9     2744.18     2566.86    159.87 o 
  -8   0   9      408.70      584.48     83.13 o 
  -7   0   9     2318.85     2845.67    158.59 o 
  -6   0   9      397.82      589.60     69.06 o 
  -5   0   9     1419.47     1534.74    107.43 o 
  -4   0   9     7383.03     7438.38    228.93 o 
  -3   0   9     2568.25     2459.91    171.38 o 
  -2   0   9      970.42      741.98     56.27 o 
  -1   0   9     4129.41     4113.98     99.60 o 
   0   0   9     3413.56     3237.90    128.53 o 
   1   0   9     2617.05     2262.60     63.17 o 
   2   0   9      874.73      737.96     63.95 o 
   3   0   9     3385.74     2886.56    218.06 o 
   4   0   9     1004.63      985.89     78.02 o 
   5   0   9      472.96      456.63     35.64 o 
   6   0   9     5419.86     5448.68    517.34 o 
   7   0   9     1377.49     1450.74     68.09 o 
   8   0   9      197.49      181.61     47.32 o 
   9   0   9     5258.74     4170.66    194.40 o 
  10   0   9      126.04      101.04     31.97 o 
  -8   1   9     2916.90     3508.16    188.01 o 
  -7   1   9       18.98       28.14     24.30 o 
  -6   1   9      131.32      158.59     43.48 o 
  -5   1   9     3050.57     3061.81    154.75 o 
  -4   1   9      704.40      727.72     72.90 o 
  -3   1   9      318.39      352.99     56.27 o 
  -2   1   9     5290.07     4418.78    166.26 o 
  -1   1   9      168.58      175.22     39.65 o 
   0   1   9     3597.39     3448.55     82.60 o 
   1   1   9     6188.14     5720.75    179.05 o 
   2   1   9      915.30      749.07     45.19 o 
   3   1   9     2496.15     2393.71    111.91 o 
   4   1   9     4752.17     4080.94    554.43 o 
   5   1   9     1571.91     1637.66    134.93 o 
   6   1   9     4655.94     5012.16    507.74 o 
   7   1   9     2506.79     2701.84    145.80 o 
   8   1   9     2782.76     3064.36    182.89 o 
   9   1   9     2786.80     2688.36    152.20 o 
  10   1   9      212.81      251.95     54.99 o 
  11   1   9     2705.14     2683.24    162.43 o 
  -8   2   9     1567.76     1809.72    136.85 o 
  -7   2   9      704.70      769.93     85.69 o 
  -6   2   9     3864.68     4386.80    196.96 o 
  -5   2   9     1189.18     1257.21    101.04 o 
  -4   2   9     1389.45     1383.83    101.04 o 
  -3   2   9     7876.42     8091.93    236.61 o 
  -2   2   9      548.86      516.70     57.55 o 
  -1   2   9      682.49      492.40     53.72 o 
   0   2   9     9470.83     7814.39    212.31 o 
   1   2   9      841.71      725.09     44.76 o 
   2   2   9      759.17      744.16     93.36 o 
   3   2   9     7352.82     6323.00    741.15 o 
   4   2   9      101.04       84.77     23.02 o 
   5   2   9     2066.40     2037.84    148.36 o 
   6   2   9     5538.26     5798.59    362.58 o 
   7   2   9      865.59      822.12     52.43 o 
   8   2   9     1754.87     1860.78     81.38 o 
   9   2   9     2717.34     2822.31    495.59 o 
  10   2   9      658.50      675.29     74.18 o 
  11   2   9     1866.43     1947.84    133.01 o 
  -8   3   9     1039.52     1162.57    112.55 o 
  -7   3   9     1291.02     1433.70    118.94 o 
  -6   3   9     2198.05     2346.88    145.80 o 
  -5   3   9      271.56      232.77     52.44 o 
  -4   3   9     4083.04     4260.19    180.33 o 
  -3   3   9     1485.43     1629.38    107.43 o 
  -2   3   9       36.70       75.46     26.86 o 
  -1   3   9     6936.92     5614.60    185.45 o 
   0   3   9     3810.25     3222.96    135.57 o 
   1   3   9      126.29       88.85     18.52 o 
   2   3   9     5925.44     5312.99    467.46 o 
   3   3   9     1681.95     1480.81    269.86 o 
   4   3   9      365.78      279.00     39.01 o 
   5   3   9     7157.69     7041.37    871.61 o 
   6   3   9      364.83      396.30     39.65 o 
   7   3   9      342.52      307.74     36.95 o 
   8   3   9     6306.56     6722.93    211.03 o 
   9   3   9       60.09       99.10     21.28 o 
  10   3   9      917.84      718.77     72.90 o 
  -8   4   9      184.63      244.28     62.67 o 
  -7   4   9      849.05     1061.53    103.60 o 
  -6   4   9     1276.00     1339.06    111.27 o 
  -5   4   9       60.02       44.76     23.02 o 
  -4   4   9     4585.19     4469.94    188.01 o 
  -3   4   9     2437.14     2406.99    130.45 o 
  -2   4   9      838.64      862.01     74.18 o 
  -1   4   9     3821.32     3275.39    141.96 o 
   0   4   9     4887.56     3733.15    104.89 o 
   1   4   9     4564.07     4049.01    196.96 o 
   2   4   9     1123.28      983.66     91.45 o 
   3   4   9     3744.84     3169.07    717.49 o 
   4   4   9     1338.48     1440.22    172.66 o 
   5   4   9     5163.01     5337.07    336.36 o 
   6   4   9       54.80       72.90     18.42 o 
   7   4   9     3759.08     3962.69    117.31 o 
   8   4   9     2893.82     3092.50    158.59 o 
   9   4   9      377.57      438.68     70.34 o 
  10   4   9     2183.74     2112.83    139.41 o 
  -7   5   9     2148.84     2302.11    156.03 o 
  -6   5   9      421.08      396.47     70.34 o 
  -5   5   9       22.03       58.83     25.58 o 
  -4   5   9     9093.57     9061.37    274.97 o 
  -3   5   9      491.78      510.30     60.11 o 
  -2   5   9     1165.75      983.51     80.57 o 
  -1   5   9     5460.72     4678.08    121.57 o 
   0   5   9        0.61       10.30     10.87 o 
   1   5   9     1945.93     1715.00    277.53 o 
   2   5   9     7961.46     7368.83    954.74 o 
   3   5   9      401.71      377.30     64.59 o 
   4   5   9     1931.79     1693.37    344.04 o 
   5   5   9     6200.32     6748.75    147.13 o 
   6   5   9     1449.53     1361.96    167.54 o 
   7   5   9     2680.51     2854.21    106.15 o 
   8   5   9     1969.61     2128.18    135.57 o 
   9   5   9     1040.16     1332.67    111.27 o 
  10   5   9     1762.97     1922.26    139.41 o 
  -7   6   9     1223.30     1276.39    113.83 o 
  -6   6   9       85.76      101.04     29.42 o 
  -5   6   9     3305.46     3418.64    176.50 o 
  -4   6   9     2767.35     2912.17    156.03 o 
  -3   6   9      133.52      181.61     43.48 o 
  -2   6   9     4478.63     4287.05    175.22 o 
  -1   6   9      718.99      683.87     46.02 o 
   0   6   9      370.76      250.29     42.84 o 
   1   6   9     7261.28     6470.75    621.57 o 
   2   6   9      656.81      585.66    118.30 o 
   3   6   9     1263.25      941.53    217.42 o 
   4   6   9     7370.68     6508.25    815.97 o 
   5   6   9       92.25      111.44     20.72 o 
   6   6   9      975.15      961.77     89.53 o 
   7   6   9     5999.93     6613.46    241.72 o 
   8   6   9       15.27       46.04     31.97 o 
   9   6   9     1372.62     1502.77    121.50 o 
  10   6   9     2612.30     3026.00    181.61 o 
  -6   7   9      372.70      326.13     61.39 o 
  -5   7   9     1141.36     1156.17    102.32 o 
  -4   7   9     2418.15     2396.76    144.52 o 
  -3   7   9     1375.33     1222.68     97.20 o 
  -2   7   9      804.10      640.75     66.51 o 
  -1   7   9      915.94      828.92     71.78 o 
   0   7   9     5245.80     4410.15    381.77 o 
   1   7   9     2096.52     1755.48    287.12 o 
   2   7   9      271.68      243.36     31.96 o 
   3   7   9     5284.62     5163.13    196.96 o 
   4   7   9     5716.06     5846.09    214.86 o 
   5   7   9      232.50      321.02     60.11 o 
   6   7   9     7287.92     7475.47    258.35 o 
   7   7   9      635.62      682.96     79.29 o 
   8   7   9      284.92      332.53     66.51 o 
   9   7   9     4711.11     5384.39    241.72 o 
  -6   8   9      500.97      547.39     67.78 o 
  -5   8   9     4247.76     4631.08    214.86 o 
  -4   8   9      325.60      376.01     66.51 o 
  -3   8   9     1213.88     1044.90     90.81 o 
  -2   8   9     1915.96     1921.07     67.52 o 
  -1   8   9     1188.19     1113.51     97.56 o 
   0   8   9     1799.68     1585.98    278.17 o 
   1   8   9     2465.13     2217.13    332.53 o 
   2   8   9     2195.15     2571.97    139.41 o 
   3   8   9     1445.81     1504.05    108.71 o 
   4   8   9     3527.76     3730.70    176.50 o 
   5   8   9     6190.12     6726.01    245.56 o 
   6   8   9      827.41      830.04     86.97 o 
   7   8   9      474.76      441.24     76.74 o 
   8   8   9     3078.06     3180.75    185.45 o 
   9   8   9      549.78      647.15     99.76 o 
  -5   9   9      752.23      864.57     86.97 o 
  -4   9   9      367.31      434.84     69.06 o 
  -3   9   9     3809.42     3968.87    223.82 o 
  -2   9   9      141.58      165.18     28.56 o 
  -1   9   9      493.85      491.58     33.02 o 
   0   9   9     5264.65     5262.89    199.52 o 
   1   9   9        0.88       16.63     14.07 o 
   2   9   9      950.56     1014.21     89.53 o 
   3   9   9     3330.43     3868.83    181.61 o 
   4   9   9       77.52       57.55     24.30 o 
   5   9   9     2256.44     2288.04    145.80 o 
   6   9   9     2790.93     3098.90    175.22 o 
   7   9   9      998.88     1073.04    103.60 o 
   8   9   9     2642.76     2907.06    184.17 o 
  -4  10   9     2477.57     2542.76    111.66 o 
  -3  10   9     1828.80     1721.57    119.58 o 
  -2  10   9       78.11      150.92     42.21 o 
   0  10   9     1116.99     1057.69     88.25 o 
   1  10   9       27.53       67.78     28.14 o 
   2  10   9     3125.34     3260.05    167.54 o 
   3  10   9      482.20      551.23     67.78 o 
   4  10   9      169.29      152.20     42.21 o 
   5  10   9     3399.02     3508.16    186.73 o 
   6  10   9      144.59      214.86     52.44 o 
   7  10   9      783.67      808.30     90.81 o 
   1  11   9     2034.42     1842.97    121.50 o 
   2  11   9     1279.51     1245.70    102.32 o 
   3  11   9      575.14      602.39     71.62 o 
   4  11   9     5441.65     5622.27    239.16 o 
   5  11   9      479.99      429.73     75.46 o 
  -1  -8  10       35.33       74.18     21.74 o 
   0  -8  10      745.47      690.63     76.74 o 
   1  -8  10     1391.89     1429.87    112.55 o 
   2  -8  10      462.09      486.00     54.99 o 
  -3  -7  10     2897.91     3751.16    194.40 o 
  -2  -7  10      509.05      538.44     66.51 o 
  -1  -7  10      321.70      342.76     62.67 o 
   0  -7  10     3616.67     4120.78    189.28 o 
   1  -7  10       45.10       53.72     20.46 o 
   2  -7  10      958.74      840.27     76.74 o 
   4  -7  10       68.91       99.76     33.25 o 
   5  -7  10      654.09      711.10     80.57 o 
   6  -7  10     1702.48     1903.08    139.41 o 
  -4  -6  10      577.23      666.33     76.74 o 
  -3  -6  10     2101.17     2552.79    153.47 o 
  -2  -6  10      317.05      312.06     58.83 o 
  -1  -6  10     2050.56     2257.35    134.29 o 
   0  -6  10     1556.79     1470.79    104.87 o 
   1  -6  10      106.34      136.85     35.81 o 
   2  -6  10     4606.10     5049.30    195.68 o 
   3  -6  10      527.13      681.68     71.62 o 
   4  -6  10        6.04       25.58     17.91 o 
   5  -6  10     3714.68     3618.15    181.61 o 
   6  -6  10       82.25      103.60     35.81 o 
   7  -6  10      540.17      576.81     86.97 o 
  -5  -5  10      528.06      539.72     80.57 o 
  -4  -5  10      538.12      622.85     72.90 o 
  -3  -5  10     3191.71     3825.34    181.61 o 
  -2  -5  10      810.90      858.18     80.57 o 
  -1  -5  10     1916.35     2078.30    122.78 o 
   0  -5  10     3624.33     3499.26    313.98 o 
   1  -5  10     2062.22     2044.82     82.16 o 
   2  -5  10     2694.08     2867.41    144.52 o 
   3  -5  10     1175.55     1261.05     97.20 o 
   4  -5  10     1918.85     1987.49    126.62 o 
   5  -5  10     1382.52     1278.95    104.87 o 
   6  -5  10      223.38      226.37     53.72 o 
   7  -5  10     2671.75     2731.84    166.26 o 
   8  -5  10     1122.19     1080.71    107.43 o 
  -6  -4  10      138.07      133.01     37.09 o 
  -5  -4  10      152.84      171.38     46.04 o 
  -4  -4  10     2689.63     3160.29    164.98 o 
  -3  -4  10       75.62      117.66     34.53 o 
  -2  -4  10      700.01      703.84     48.73 o 
  -1  -4  10     3755.34     4067.50    204.63 o 
   0  -4  10       21.20       24.02     10.37 o 
   1  -4  10     1369.93     1342.41    110.63 o 
   2  -4  10     1804.08     1886.45    113.83 o 
   3  -4  10      179.08      162.43     42.21 o 
   4  -4  10     1349.02     1285.35     99.76 o 
   5  -4  10     1477.60     1543.69    112.55 o 
   6  -4  10     1094.88     1120.36     99.76 o 
   7  -4  10     3387.42     3450.61    182.89 o 
   8  -4  10      850.31      749.47     86.97 o 
   9  -4  10     1407.04     1536.02    131.73 o 
  -6  -3  10       51.51       78.02     24.30 o 
  -5  -3  10     3470.84     3647.57    181.61 o 
  -4  -3  10     2939.77     3043.30    107.57 o 
  -3  -3  10      259.97      236.54     34.60 o 
  -2  -3  10     5807.65     6476.68    147.86 o 
  -1  -3  10      744.78      793.15     48.73 o 
   0  -3  10      587.00      599.27     41.08 o 
   1  -3  10     4918.64     4468.10    112.65 o 
   2  -3  10      148.49      162.43     42.21 o 
   3  -3  10     1479.50     1400.45     99.76 o 
   4  -3  10     2737.43     2757.42    144.52 o 
   5  -3  10       66.48      102.32     33.25 o 
   6  -3  10     2540.08     2399.31    143.24 o 
   7  -3  10     3117.78     3175.64    171.38 o 
   8  -3  10        3.30       -2.56     14.07 o 
   9  -3  10     2010.11     1899.24    140.68 o 
  -7  -2  10     1005.68     1089.67    102.32 o 
  -6  -2  10      867.76     1035.95     97.20 o 
  -5  -2  10      799.53      849.69     57.79 o 
  -4  -2  10     3606.54     3577.36    138.77 o 
  -3  -2  10     3076.08     3507.01    109.88 o 
  -2  -2  10     1646.49     1872.08     76.73 o 
  -1  -2  10     1387.54     1413.78     63.64 o 
   0  -2  10     5878.19     6060.10    129.83 o 
   1  -2  10     2791.15     2689.64    131.73 o 
   2  -2  10        8.61       14.07     14.07 o 
   3  -2  10     5384.14     4812.69    182.89 o 
   4  -2  10     1144.20     1088.39     88.25 o 
   5  -2  10        2.29       26.86     17.91 o 
   6  -2  10     5477.56     5563.44    216.14 o 
   7  -2  10      499.81      413.10     70.34 o 
   8  -2  10       45.26       65.23     29.42 o 
   9  -2  10     4208.39     3520.95    190.56 o 
  10  -2  10       27.21       56.27     21.74 o 
  -7  -1  10       13.85       51.70     17.11 o 
  -6  -1  10      323.98      322.17     44.29 o 
  -5  -1  10     3178.81     2913.46    319.10 o 
  -4  -1  10      179.90      187.16     31.65 o 
  -3  -1  10     1420.61     1530.43     71.29 o 
  -2  -1  10     4987.96     5018.42    208.47 o 
  -1  -1  10     2050.51     2009.82     86.97 o 
   0  -1  10     2386.20     2555.49     79.90 o 
   1  -1  10     3237.61     2791.95    133.01 o 
   2  -1  10     4120.59     3637.34    153.47 o 
   3  -1  10     1513.37     1433.70     97.20 o 
   4  -1  10     2328.27     2178.05    122.78 o 
   5  -1  10     3279.28     3248.54    156.03 o 
   6  -1  10     1206.98     1097.34     92.08 o 
   7  -1  10       30.97       39.65     20.46 o 
   8  -1  10     2681.55     2676.85    156.03 o 
   9  -1  10      914.15      822.37     86.97 o 
  10  -1  10        7.10       20.46     15.35 o 
  -7   0  10      105.86      145.37     27.99 o 
  -6   0  10     4994.91     4876.58    528.21 o 
  -5   0  10      489.50      456.03     47.70 o 
  -4   0  10       97.64       74.06     18.73 o 
  -3   0  10     5812.91     5296.88    331.89 o 
  -2   0  10      227.07      235.36     30.96 o 
  -1   0  10      744.86      679.75     57.55 o 
   0   0  10     7849.19     7549.90    135.19 o 
   1   0  10      163.70      157.31     38.37 o 
   2   0  10      460.99      415.66     51.16 o 
   3   0  10     9501.44     8567.70    239.16 o 
   4   0  10      203.28      233.75     31.61 o 
   5   0  10      975.23      980.24     70.98 o 
   6   0  10     2275.68     2024.67    152.83 o 
   7   0  10      316.82      374.73     63.95 o 
   8   0  10     2049.08     2138.41    135.57 o 
   9   0  10      606.54      667.61     76.74 o 
  10   0  10      281.73      305.67     61.39 o 
  -7   1  10     1781.23     1819.95    134.29 o 
  -6   1  10      271.70      333.81     65.23 o 
  -5   1  10       13.87       24.30     20.46 o 
  -4   1  10     4970.30     4728.28    193.12 o 
  -3   1  10      608.11      561.46     65.23 o 
  -2   1  10      714.60      541.00     62.67 o 
  -1   1  10     5519.97     4759.63    111.22 o 
   0   1  10     1799.46     1750.88    106.15 o 
   1   1  10     2958.94     2706.26    130.45 o 
   2   1  10     6357.83     5173.36    180.33 o 
   3   1  10      674.71      531.84     67.78 o 
   4   1  10      181.54      168.83     28.04 o 
   5   1  10     7995.78     7946.10    360.02 o 
   6   1  10       15.26       22.04     10.85 o 
   7   1  10     2812.28     2708.21    173.94 o 
   8   1  10     5213.64     4966.17    205.91 o 
   9   1  10        7.85       34.53     20.46 o 
  10   1  10     2211.40     1914.59    135.57 o 
  -7   2  10     1598.46     1832.74    136.85 o 
  -6   2  10     1644.29     1863.43    131.73 o 
  -5   2  10        6.41       34.53     23.02 o 
  -4   2  10     7520.59     7238.87    243.00 o 
  -3   2  10     2887.48     2580.92    139.41 o 
  -2   2  10     3292.12     2775.32    139.41 o 
  -1   2  10     4742.87     4090.09    164.98 o 
   0   2  10      677.98      561.46     58.83 o 
   2   2  10     5222.80     4419.73    140.05 o 
   3   2  10        2.35       17.43      9.87 o 
   4   2  10     3422.79     3110.21    305.67 o 
   5   2  10     7506.12     7563.81    620.93 o 
   6   2  10      951.69      982.62     57.86 o 
   7   2  10     6002.53     6203.99    490.48 o 
   8   2  10     2751.65     2639.55    100.76 o 
   9   2  10      495.25      529.49     63.95 o 
  10   2  10     3404.20     3716.63    186.73 o 
  -7   3  10     1704.50     1970.86    144.52 o 
  -6   3  10        2.79       34.53     23.02 o 
  -5   3  10     1229.04     1304.53    108.71 o 
  -4   3  10     5937.33     6110.83    226.37 o 
  -3   3  10      412.83      340.20     60.11 o 
  -2   3  10     1271.59     1175.36     90.81 o 
  -1   3  10     2243.79     1828.90    109.99 o 
   0   3  10     2078.83     1713.79    103.60 o 
   1   3  10     1927.49     1720.19    104.87 o 
   2   3  10     1500.21     1301.76    111.91 o 
   3   3  10     3086.62     2840.94    491.12 o 
   4   3  10     3485.69     3225.34    473.21 o 
   5   3  10      574.13      574.56     43.16 o 
   6   3  10     1956.51     2023.74     83.56 o 
   7   3  10     2612.93     2550.84     96.65 o 
   8   3  10      856.14      798.05     68.42 o 
   9   3  10     2045.59     2095.13    110.63 o 
  10   3  10     1427.72     1308.37    103.60 o 
  -7   4  10      590.76      658.66     94.64 o 
  -6   4  10       35.98       66.51     31.97 o 
  -5   4  10     3483.53     3643.73    184.17 o 
  -4   4  10     1292.74     1261.05    103.60 o 
  -3   4  10      133.60      131.73     37.09 o 
  -2   4  10     3968.58     3957.08    170.10 o 
  -1   4  10      246.42      172.66     40.93 o 
   0   4  10      260.43      239.12     39.65 o 
   1   4  10     5103.38     4683.48    166.26 o 
   2   4  10       61.48       69.76     19.82 o 
   3   4  10      965.31      892.10    120.86 o 
   4   4  10     8086.11     7767.85   1154.89 o 
   5   4  10      505.08      508.21     40.55 o 
   6   4  10     1566.86     1765.40    135.57 o 
   7   4  10     2943.26     3169.50    109.02 o 
   8   4  10      826.06      810.05     56.08 o 
   9   4  10     1467.44     1757.70    200.80 o 
  10   4  10      532.83      611.34     85.69 o 
  -7   5  10      851.69     1006.53    107.43 o 
  -6   5  10     1069.47     1126.76    107.43 o 
  -5   5  10     2646.29     2648.71    157.31 o 
  -4   5  10     1097.08     1003.98     92.08 o 
  -3   5  10     3490.21     3196.10    161.15 o 
  -2   5  10     1459.54     1287.90     97.20 o 
  -1   5  10       67.73       65.23     25.58 o 
   0   5  10     3949.14     3178.83    183.53 o 
   1   5  10     1232.35     1130.49    161.79 o 
   2   5  10       57.37       44.84     14.13 o 
   3   5  10     3650.41     2985.77    513.50 o 
   4   5  10     3055.37     2888.29    487.28 o 
   5   5  10     1430.11     1328.11    104.23 o 
   6   5  10     3411.41     3308.18    359.39 o 
   7   5  10        7.36        4.01      8.31 o 
   8   5  10      830.77      960.49     93.36 o 
   9   5  10     2024.92     2323.85    149.64 o 
  10   5  10       31.01       56.27     31.97 o 
  -6   6  10     1328.84     1423.47    118.94 o 
  -5   6  10     2616.98     2738.24    162.43 o 
  -4   6  10     1414.56     1395.34    109.99 o 
  -3   6  10     3914.70     3767.79    177.77 o 
  -2   6  10      691.81      711.10     71.62 o 
  -1   6  10     1415.36     1173.03     64.21 o 
   0   6  10     4733.37     3912.09    402.23 o 
   1   6  10     1263.20     1191.57    113.19 o 
   2   6  10     3856.51     3332.42    434.84 o 
   3   6  10     2509.20     2025.48    380.49 o 
   4   6  10     1727.47     1530.99    221.26 o 
   5   6  10     6574.87     6003.05    659.94 o 
   6   6  10     1500.07     1725.31    121.50 o 
   7   6  10        0.29       -2.56     20.46 o 
   8   6  10     4720.78     4637.48    212.31 o 
   9   6  10     1281.18     1280.23    115.11 o 
  -6   7  10     1895.47     1969.59    141.96 o 
  -5   7  10      169.30      221.26     51.16 o 
  -4   7  10     1325.48     1206.05    103.60 o 
  -3   7  10     3437.00     3220.40    167.54 o 
  -2   7  10       40.51       51.16     21.74 o 
  -1   7  10     1970.68     1653.05     76.87 o 
   0   7  10     4291.20     3390.79    427.17 o 
   1   7  10      123.73      143.46     30.06 o 
   2   7  10     1623.46     1466.35    122.78 o 
   3   7  10     3273.50     2351.92    578.09 o 
   4   7  10      733.77      776.32     79.29 o 
   5   7  10     2314.09     2234.33    139.41 o 
   6   7  10     2354.18     2409.54    149.64 o 
   7   7  10     2275.16     2341.76    150.92 o 
   8   7  10     3373.26     3494.10    190.56 o 
   9   7  10      587.05      689.35     99.76 o 
  -4   8  10     5177.27     5193.82    225.10 o 
  -3   8  10      504.82      521.81     62.67 o 
  -2   8  10      177.61      138.13     37.09 o 
  -1   8  10     5202.37     4794.23    192.48 o 
   0   8  10      298.58      274.05     54.36 o 
   1   8  10      610.94      546.29     42.96 o 
   2   8  10     4133.90     4092.64    182.89 o 
   3   8  10      134.05      156.03     43.48 o 
   4   8  10     3043.12     3175.64    167.54 o 
   5   8  10     2604.02     2763.81    159.87 o 
   6   8  10      175.48      168.82     49.88 o 
   7   8  10     1712.69     1840.41    138.13 o 
   8   8  10     2302.26     2664.06    172.66 o 
  -4   9  10     1891.01     1787.97    129.17 o 
  -3   9  10      405.46      446.35     70.34 o 
  -2   9  10     1676.84     1566.72    112.55 o 
  -1   9  10      615.14      612.67     46.10 o 
   0   9  10      611.17      596.93     44.79 o 
   1   9  10     4272.91     3958.35    181.61 o 
   2   9  10      368.70      436.12     67.78 o 
   3   9  10        6.95       42.21     21.74 o 
   4   9  10     4929.57     4948.26    216.14 o 
   5   9  10      138.14      214.86     51.16 o 
   6   9  10      465.03      350.43     67.78 o 
   7   9  10     1843.60     1831.46    139.41 o 
  -3  10  10      156.05      221.26     44.76 o 
   0  10  10      745.27      721.33     74.18 o 
   1  10  10     2134.85     1868.55    126.62 o 
   2  10  10     1197.72     1417.08    111.27 o 
   3  10  10     1037.88      963.05     92.08 o 
   4  10  10     3202.96     3284.35    180.33 o 
   5  10  10      248.90      289.04     58.83 o 
   6  10  10     2343.65     2371.18    159.87 o 
   1  11  10     2765.46     2770.21    157.31 o 
   2  11  10        6.17       56.27     19.18 o 
   3  11  10     1739.95     1835.30    131.73 o 
   4  11  10     2715.30     2858.46    170.10 o 
  -1  -7  11     1344.05     1685.66    122.78 o 
   0  -7  11      371.68      396.47     63.95 o 
  -3  -6  11       44.60       79.29     29.42 o 
  -2  -6  11     1207.92     1388.94    108.71 o 
  -1  -6  11     2159.26     2775.32    153.47 o 
   0  -6  11      321.39      344.04     56.27 o 
   3  -6  11      698.07      831.32     81.85 o 
   4  -6  11     1603.87     1813.55    127.90 o 
   5  -6  11      529.79      608.78     74.18 o 
   6  -6  11     1513.52     1780.30    135.57 o 
  -4  -5  11     1515.06     1686.94    125.34 o 
  -3  -5  11      267.10      373.45     65.23 o 
  -2  -5  11     1767.54     2220.26    135.57 o 
  -1  -5  11      559.34      648.43     67.78 o 
   0  -5  11      527.11      590.50     44.31 o 
   1  -5  11     2148.33     2132.01    126.62 o 
   2  -5  11        2.07       12.79     15.35 o 
   3  -5  11     1553.39     1702.28    117.66 o 
   4  -5  11     1063.60     1308.37    106.15 o 
   5  -5  11       46.91       52.44     25.58 o 
   6  -5  11     1654.00     1851.92    135.57 o 
   7  -5  11      593.39      694.47     84.41 o 
  -5  -4  11      762.82      910.61     89.53 o 
  -4  -4  11     1372.15     1730.42    124.06 o 
  -3  -4  11     1632.55     2092.36    131.73 o 
  -2  -4  11     3005.40     3449.70    241.72 o 
  -1  -4  11       36.43       36.56     12.54 o 
   0  -4  11     2930.54     3120.64    150.92 o 
   1  -4  11     2599.77     2327.69    130.45 o 
   2  -4  11      361.83      436.12     65.23 o 
   3  -4  11     3948.74     4137.41    182.89 o 
   4  -4  11      857.06      915.73     86.97 o 
   5  -4  11       83.88      164.98     43.48 o 
   6  -4  11     2639.84     2751.02    162.43 o 
   7  -4  11        2.59        8.95     17.91 o 
   8  -4  11      305.70      391.36     75.46 o 
  -6  -3  11     1181.11     1344.18    113.83 o 
  -5  -3  11     1106.37     1436.26    113.83 o 
  -4  -3  11      866.51      982.23     89.53 o 
  -3  -3  11     2336.89     2762.60    107.43 o 
  -2  -3  11      754.94      937.33    103.60 o 
  -1  -3  11     3721.46     3957.28    116.57 o 
   0  -3  11     3191.94     3004.26    148.36 o 
   1  -3  11      269.05      257.07     52.44 o 
   2  -3  11     4937.38     4405.99    182.89 o 
   3  -3  11     4929.60     4771.77    194.40 o 
   4  -3  11      638.15      594.71     69.06 o 
   5  -3  11     5872.61     5566.00    221.26 o 
   6  -3  11     1608.55     1747.05    125.34 o 
   7  -3  11      132.66      147.08     43.48 o 
   8  -3  11     4461.19     4682.24    223.82 o 
  -6  -2  11     1959.09     2351.99    150.92 o 
  -5  -2  11      220.11      320.41     43.69 o 
  -4  -2  11      590.65      690.13     65.23 o 
  -3  -2  11     2968.48     3146.98    148.36 o 
  -2  -2  11       53.55       78.72     33.89 o 
  -1  -2  11      721.49      783.99     48.98 o 
   0  -2  11     5279.14     5557.04    200.80 o 
   1  -2  11      827.16      702.14     70.34 o 
   2  -2  11     2538.41     2468.38    134.29 o 
   3  -2  11     3407.01     3275.39    157.31 o 
   4  -2  11      184.37      171.38     43.48 o 
   5  -2  11     4255.09     4581.20    196.96 o 
   6  -2  11      309.29      271.14     57.55 o 
   7  -2  11     1836.62     1663.92    125.34 o 
   8  -2  11     3736.24     3785.70    195.68 o 
   9  -2  11       46.70       39.65     12.79 o 
  -6  -1  11      575.47      578.69     52.99 o 
  -5  -1  11       69.49       64.24     18.93 o 
  -4  -1  11     4480.27     4569.75    136.05 o 
  -3  -1  11     1350.53     1438.07     71.55 o 
  -2  -1  11      399.68      444.58     39.50 o 
  -1  -1  11     4982.42     5351.32    128.53 o 
   0  -1  11      540.19      615.18     66.51 o 
   1  -1  11     1190.65     1254.65     94.64 o 
   2  -1  11     4136.53     3623.27    162.43 o 
   3  -1  11       57.12       81.85     29.42 o 
   4  -1  11      297.76      309.51     57.55 o 
   5  -1  11     3797.62     3943.01    179.05 o 
   6  -1  11       23.56        8.95     15.35 o 
   7  -1  11     2761.53     2493.96    149.64 o 
   8  -1  11     1988.28     1983.65    138.13 o 
   9  -1  11        7.83       24.30     15.35 o 
  -7   0  11     1080.67     1128.86     81.85 o 
  -6   0  11      318.17      363.37     47.70 o 
  -5   0  11      275.20      348.68     45.22 o 
  -4   0  11     4298.47     4003.39    126.45 o 
  -3   0  11       26.02       44.56     16.28 o 
  -2   0  11     2352.31     2310.43     86.60 o 
  -1   0  11     1503.97     1466.96    103.60 o 
   0   0  11      570.56      523.09     61.39 o 
   1   0  11     2464.08     2574.53    134.29 o 
   2   0  11      936.78      726.44     71.62 o 
   3   0  11     3345.45     2850.78    143.24 o 
   4   0  11     2850.71     2662.78    140.68 o 
   5   0  11      790.09      846.16     54.17 o 
   6   0  11     3152.65     3117.97    106.89 o 
   7   0  11     2289.54     2234.33    139.41 o 
   8   0  11      570.70      524.37     78.02 o 
   9   0  11     1173.06     1267.44    108.71 o 
  10   0  11     1735.34     1591.02    126.62 o 
  -7   1  11     1530.64     1936.33    143.24 o 
  -6   1  11      112.72      162.43     48.60 o 
  -5   1  11     1565.15     1481.03    116.38 o 
  -4   1  11     3013.91     2898.10    157.31 o 
  -3   1  11      130.37      161.15     27.96 o 
  -2   1  11     1696.17     1656.69     71.74 o 
  -1   1  11     1724.28     1639.62    109.99 o 
   0   1  11       84.53      163.71     42.21 o 
   1   1  11     2519.49     2172.94    122.78 o 
   2   1  11       52.79       42.21     20.46 o 
   3   1  11     1043.65      947.14    157.95 o 
   4   1  11     3435.99     3063.42    172.66 o 
   5   1  11      156.51      141.62     27.48 o 
   6   1  11     1625.97     1513.07     85.05 o 
   7   1  11      503.76      493.61     46.04 o 
   8   1  11      108.75      117.66     35.81 o 
   9   1  11     2023.39     2184.45    143.24 o 
  10   1  11       71.24       46.04     17.91 o 
  -7   2  11      507.47      705.98     98.48 o 
  -6   2  11      503.85      611.34     88.25 o 
  -5   2  11     7222.14     7832.30    273.70 o 
  -4   2  11     1032.87     1130.59     99.76 o 
  -3   2  11     3215.08     2954.38    156.03 o 
  -2   2  11    11243.66     9886.30    280.09 o 
  -1   2  11      434.44      384.96     61.39 o 
   0   2  11     7432.73     6893.55    223.82 o 
   1   2  11    10696.20    10094.76    268.58 o 
   2   2  11      305.47      266.62     35.71 o 
   3   2  11     7199.56     6169.31    512.86 o 
   4   2  11    16031.82    15042.48   1576.95 o 
   5   2  11     2614.83     2604.29    275.61 o 
   6   2  11     4075.12     4042.79    264.74 o 
   7   2  11     2680.04     2755.01    103.55 o 
   8   2  11     2728.46     2811.20    107.52 o 
   9   2  11     1878.83     1929.94    131.73 o 
  10   2  11      362.62      365.78     65.23 o 
  -6   3  11      965.62     1076.88    104.87 o 
  -5   3  11      462.32      470.65     76.74 o 
  -4   3  11       31.88       47.32     29.42 o 
  -3   3  11     3745.86     3318.88    167.54 o 
  -2   3  11       21.33       23.02     17.91 o 
  -1   3  11      216.42      208.47     47.32 o 
   0   3  11     2776.01     2436.40    131.73 o 
   1   3  11      173.20      205.91     46.04 o 
   2   3  11      726.30      618.23     46.02 o 
   3   3  11     3716.93     3254.27    457.23 o 
   4   3  11     1361.89     1241.69     81.21 o 
   5   3  11     1428.95     1449.58    193.12 o 
   6   3  11     3784.13     3797.72    243.64 o 
   7   3  11       91.75      105.82     23.85 o 
   8   3  11     1348.99     1279.76     72.20 o 
   9   3  11     3579.04     3887.70    149.00 o 
  10   3  11       78.81      125.34     37.09 o 
  -6   4  11     1869.57     1872.39    141.96 o 
  -5   4  11      981.37     1042.35    101.04 o 
  -4   4  11     1694.46     1905.64    133.01 o 
  -3   4  11     2973.14     2743.35    152.20 o 
  -2   4  11      525.44      498.79     61.39 o 
  -1   4  11     2544.62     2043.76    124.06 o 
   0   4  11     3012.28     2621.85    138.13 o 
   1   4  11      318.00      288.33     37.08 o 
   2   4  11     4169.25     3884.37    131.73 o 
   3   4  11      930.26      869.59    127.26 o 
   4   4  11       17.01       16.11     11.02 o 
   5   4  11     2602.21     2507.17    114.47 o 
   6   4  11      784.40      813.20     55.17 o 
   7   4  11      716.20      748.72     59.47 o 
   8   4  11     3624.65     3567.29    122.90 o 
   9   4  11      773.87      768.30     56.26 o 
  10   4  11      710.00      721.33     86.97 o 
  -6   5  11     1144.27     1172.80    113.83 o 
  -5   5  11       20.85       63.95     24.30 o 
  -4   5  11     4041.69     4021.02    195.68 o 
  -3   5  11     1854.19     1672.87    120.22 o 
  -2   5  11      332.25      269.86     56.27 o 
  -1   5  11     4239.61     3329.11    161.15 o 
   0   5  11     2641.97     2218.34     90.38 o 
   1   5  11     2394.58     2070.69     86.76 o 
   2   5  11     1805.80     1651.78    178.41 o 
   3   5  11     1156.27     1129.96    189.92 o 
   4   5  11     3898.90     3313.42    526.29 o 
   5   5  11     1715.75     1600.64    248.76 o 
   6   5  11        9.75       17.65     10.64 o 
   7   5  11     2382.69     2338.48    124.70 o 
   8   5  11     2402.87     2630.80    158.59 o 
   9   5  11        0.93       11.51     24.30 o 
  -6   6  11      989.15     1002.70     98.48 o 
  -5   6  11      199.60      176.50     44.76 o 
  -4   6  11     4027.82     4223.10    203.35 o 
  -3   6  11      250.54      236.61     52.44 o 
  -2   6  11      879.42      684.24     72.90 o 
  -1   6  11     2938.97     2520.81    140.68 o 
   0   6  11      180.07      133.53     26.39 o 
   1   6  11     2497.99     2132.39    114.47 o 
   2   6  11     2578.21     2595.40    166.26 o 
   3   6  11      305.65      303.14     38.60 o 
   4   6  11     5431.05     4712.20   1131.87 o 
   5   6  11      938.65      911.51     69.06 o 
   6   6  11     2130.43     2522.09    152.20 o 
   7   6  11     1570.78     1716.35    127.90 o 
   8   6  11     1161.12     1249.54    112.55 o 
   9   6  11     1100.03     1426.03    125.34 o 
  -5   7  11     2219.89     2263.74    153.47 o 
  -4   7  11     1956.38     1946.56    138.13 o 
  -3   7  11      391.72      333.81     63.95 o 
  -2   7  11     3237.32     2854.62    157.31 o 
  -1   7  11     1781.61     1424.75    104.87 o 
   0   7  11      242.13      209.81     32.78 o 
   1   7  11     6402.16     5393.42    574.25 o 
   2   7  11     1517.35     1419.10    198.88 o 
   3   7  11       74.85       77.00     18.20 o 
   4   7  11     8363.92     6525.86   1585.26 o 
   5   7  11      498.32      571.69     81.85 o 
   6   7  11      795.67      758.42     85.69 o 
   7   7  11     4406.85     4742.35    221.26 o 
   8   7  11        0.57       24.30     30.69 o 
  -4   8  11      884.48      824.92     86.97 o 
  -3   8  11     1810.23     1671.59    122.78 o 
  -2   8  11     1191.86     1145.94     97.20 o 
  -1   8  11      275.49      269.57     38.24 o 
   0   8  11     3408.25     3069.05    217.42 o 
   1   8  11     1676.56     1518.67    153.47 o 
   2   8  11       97.07      124.74     24.22 o 
   3   8  11     3031.77     3210.17    170.10 o 
   4   8  11     2406.32     2785.56    161.15 o 
   5   8  11        0.17       11.51     17.91 o 
   6   8  11     2756.56     2789.39    168.82 o 
   7   8  11      275.98      428.45     80.57 o 
   8   8  11      227.91      226.37     62.67 o 
  -3   9  11     1002.14      925.96     88.25 o 
  -2   9  11     1687.24     1564.16    116.38 o 
  -1   9  11      108.41      128.83     22.73 o 
   0   9  11     2781.71     2349.48    326.13 o 
   1   9  11     1627.26     1722.75    122.78 o 
   2   9  11      350.71      404.15     67.78 o 
   3   9  11     2602.97     2561.74    156.03 o 
   4   9  11     1245.29     1293.02    109.99 o 
   5   9  11      650.72      682.96     80.57 o 
   6   9  11      880.67      790.39     89.53 o 
   7   9  11      512.53      478.33     83.13 o 
  -2  10  11      189.98      159.87     30.69 o 
   0  10  11     4220.28     3702.56    184.17 o 
   1  10  11       55.79       75.46     24.30 o 
   2  10  11      979.55      968.17     92.08 o 
   3  10  11     2569.60     2348.16    150.92 o 
   4  10  11      286.70      253.23     54.99 o 
   5  10  11      965.81      966.89     98.48 o 
   4  -6  12      401.91      556.34     83.13 o 
  -3  -5  12     1009.63     1282.79    103.60 o 
  -2  -5  12       88.11      122.78     33.25 o 
   1  -5  12       31.08       62.67     25.58 o 
   2  -5  12     2351.14     2598.83    148.36 o 
   3  -5  12     1094.66     1069.20     97.20 o 
   4  -5  12      128.49      200.80     52.44 o 
   5  -5  12     3307.04     3254.93    181.61 o 
   6  -5  12      209.62      266.02     62.67 o 
  -4  -4  12     1018.21     1351.85    109.99 o 
  -3  -4  12     1470.90     2140.96    135.57 o 
  -2  -4  12      178.08      285.21     51.16 o 
  -1  -4  12     1432.95     1543.69    109.99 o 
   0  -4  12     1560.72     1869.83    121.50 o 
   1  -4  12     1216.27     1266.16    101.04 o 
   2  -4  12     2113.31     2018.19    129.17 o 
   3  -4  12      227.33      225.10     51.16 o 
   4  -4  12      892.12      859.46     86.97 o 
   5  -4  12     2316.65     2508.02    156.03 o 
   6  -4  12       21.74        2.56     15.35 o 
   7  -4  12     2401.88     2556.62    166.26 o 
  -5  -3  12       22.76       14.07     17.91 o 
  -4  -3  12     3737.08     4774.33    209.75 o 
  -3  -3  12      353.12      464.94     48.84 o 
  -2  -3  12      908.95     1087.11     93.36 o 
  -1  -3  12     3424.46     4478.89    190.56 o 
   0  -3  12       36.87       35.81     24.30 o 
   1  -3  12     1346.21     1458.00    107.43 o 
   2  -3  12     2220.57     2110.27    131.73 o 
   3  -3  12      493.10      428.45     69.06 o 
   4  -3  12     2013.21     1910.75    129.17 o 
   5  -3  12     1620.04     1753.44    127.90 o 
   6  -3  12     1211.10     1348.01    113.83 o 
   7  -3  12     2332.47     2616.73    166.26 o 
   8  -3  12      501.18      521.81     88.25 o 
  -5  -2  12     1236.43     1595.72    101.68 o 
  -4  -2  12     2134.95     2538.34    138.77 o 
  -3  -2  12      104.84      171.00     29.76 o 
  -2  -2  12     2727.91     3294.58    163.71 o 
  -1  -2  12     2339.03     2788.11    149.64 o 
   0  -2  12      117.43      195.68     47.32 o 
   1  -2  12     2898.10     3178.19    159.87 o 
   2  -2  12     2509.30     2222.82    134.29 o 
   3  -2  12      951.88      913.17     85.69 o 
   4  -2  12     5537.02     5164.41    212.31 o 
   5  -2  12      824.81      801.90     84.41 o 
   6  -2  12     1083.80      980.96     94.64 o 
   7  -2  12     2723.78     2990.19    173.94 o 
   8  -2  12      134.17      153.47     43.48 o 
  -5  -1  12     1598.01     1705.20    115.75 o 
  -4  -1  12      646.26      724.85     54.44 o 
  -3  -1  12      635.91      734.61     51.71 o 
  -2  -1  12     2426.16     2859.74    153.47 o 
  -1  -1  12      518.83      658.66     72.90 o 
   0  -1  12     1139.42     1207.33     97.20 o 
   1  -1  12     2849.10     3020.88    154.75 o 
   2  -1  12      161.70      175.22     46.04 o 
   3  -1  12     2511.66     2268.86    135.57 o 
   4  -1  12     5110.12     4693.75    199.52 o 
   5  -1  12      545.58      561.46     67.78 o 
   6  -1  12     2655.47     2399.31    148.36 o 
   7  -1  12      649.44      547.39     80.57 o 
   8  -1  12      473.09      487.28     79.29 o 
   9  -1  12     2380.76     2455.59    162.43 o 
  -6   0  12      545.25      626.90     56.85 o 
  -5   0  12     1731.17     1822.91     90.88 o 
  -4   0  12       72.14       70.84     20.74 o 
  -3   0  12     2937.08     2964.96    133.65 o 
  -2   0  12     1443.19     1532.18    112.55 o 
  -1   0  12      122.78      113.83     40.93 o 
   0   0  12     1703.82     1768.79    117.66 o 
   1   0  12     1561.84     1518.12    108.71 o 
   2   0  12     1356.18     1172.80     95.92 o 
   3   0  12      737.27      555.07     65.23 o 
   4   0  12     4073.00     3326.55    164.98 o 
   5   0  12     2129.77     1995.16    130.45 o 
   6   0  12      680.03      662.42     50.55 o 
   7   0  12       66.11       95.92     34.53 o 
   8   0  12     1592.91     1559.04    122.78 o 
   9   0  12      727.45      768.65     84.41 o 
  -6   1  12     1589.43     1664.58     90.61 o 
  -5   1  12      568.09      576.64     52.18 o 
  -4   1  12      556.55      535.56     46.83 o 
  -3   1  12     3356.47     3114.25    166.26 o 
  -2   1  12      177.58      193.12     49.88 o 
  -1   1  12     1175.21     1163.85     97.20 o 
   0   1  12     6469.54     6726.01    231.49 o 
   1   1  12       87.69       79.29     30.69 o 
   2   1  12     2518.60     2212.59    130.45 o 
   3   1  12     8187.88     7345.02    241.72 o 
   4   1  12      171.27      155.82     30.04 o 
   5   1  12     1845.08     1697.74     80.94 o 
   6   1  12     4738.58     4688.77    333.17 o 
   7   1  12     1333.81     1514.36    160.51 o 
   8   1  12     2351.29     1940.17    135.57 o 
   9   1  12     2989.52     2854.62    168.82 o 
  -6   2  12     1073.75     1098.62    109.99 o 
  -5   2  12      605.97      789.11     88.25 o 
  -4   2  12     2382.26     2105.15    140.68 o 
  -3   2  12     1392.85     1166.40    102.32 o 
  -2   2  12      100.73      117.66     38.37 o 
  -1   2  12     5542.65     5472.63    212.31 o 
   0   2  12     2231.96     2174.22    131.73 o 
   1   2  12      450.30      436.12     65.23 o 
   2   2  12     7234.34     6775.89    230.21 o 
   3   2  12      134.63      114.28     25.48 o 
   4   2  12     2518.20     2221.40    255.15 o 
   5   2  12     5932.65     5656.21    186.09 o 
   6   2  12      263.35      290.47     60.11 o 
   7   2  12     3603.90     3665.13    197.60 o 
   8   2  12     5773.11     5986.33    537.16 o 
   9   2  12      200.78      168.82     43.48 o 
  -6   3  12     1713.31     1836.57    144.52 o 
  -5   3  12        4.93       23.02     23.02 o 
  -4   3  12     2275.89     2390.36    152.20 o 
  -3   3  12     2435.82     2234.33    143.24 o 
  -2   3  12      613.67      564.02     70.34 o 
  -1   3  12     1469.62     1470.79    108.71 o 
   0   3  12     4630.69     4420.06    188.01 o 
   1   3  12      798.56      729.00     74.18 o 
   2   3  12     1242.06     1206.12     68.27 o 
   3   3  12     1603.26     1445.38     74.57 o 
   4   3  12     2300.51     2123.72    209.75 o 
   5   3  12     1143.20     1049.31     99.76 o 
   6   3  12       16.76       23.02     12.77 o 
   7   3  12     1038.82     1055.50     66.47 o 
   8   3  12      698.51      728.71     56.07 o 
   9   3  12        3.87       16.63      9.56 o 
  -5   4  12     1172.02     1148.50    111.27 o 
  -4   4  12     2991.03     2978.68    172.66 o 
  -3   4  12      141.66      163.71     44.76 o 
  -2   4  12     1699.25     1278.95    103.60 o 
  -1   4  12     3003.36     2706.26    149.64 o 
   0   4  12        7.84       24.30     17.91 o 
   1   4  12     3717.72     3281.79    159.87 o 
   2   4  12     2490.33     2471.60    131.09 o 
   3   4  12      644.74      618.48     69.70 o 
   4   4  12     6365.62     5740.71    883.76 o 
   5   4  12     1344.59     1220.74    207.83 o 
   6   4  12     1475.47     1410.27    157.95 o 
   7   4  12     1569.20     1555.52     81.26 o 
   8   4  12      703.56      753.30     57.29 o 
   9   4  12     2021.85     2064.99    157.95 o 
  -5   5  12     1675.75     1525.79    126.62 o 
  -4   5  12      791.15      750.74     83.13 o 
  -3   5  12        6.81       12.79     16.63 o 
  -2   5  12     3340.95     2867.41    159.87 o 
  -1   5  12      294.87      268.58     56.27 o 
   0   5  12      573.90      509.02     61.39 o 
   1   5  12     4553.91     4027.58    127.43 o 
   2   5  12       53.60       62.76     18.39 o 
   3   5  12     1265.95     1216.74    191.84 o 
   4   5  12     5677.81     4857.08   1204.13 o 
   5   5  12      126.93      143.71     28.39 o 
   6   5  12      823.24      987.48    118.94 o 
   7   5  12     1742.55     1791.92     92.72 o 
   8   5  12      934.61     1166.40    108.71 o 
   9   5  12     1057.23     1183.03    112.55 o 
  -5   6  12     1610.28     1560.32    126.62 o 
  -4   6  12      601.93      640.75     76.74 o 
  -3   6  12     2424.97     2363.50    149.64 o 
  -2   6  12     1609.29     1424.75    112.55 o 
  -1   6  12      204.37      143.24     39.65 o 
   0   6  12     5672.89     5105.45    147.38 o 
   1   6  12     1134.12     1060.49     64.54 o 
   2   6  12       24.20       14.71     13.43 o 
   3   6  12     7332.88     6888.33    637.56 o 
   4   6  12      911.64      813.26    160.51 o 
   5   6  12        6.74        9.18     10.40 o 
   6   6  12     3361.27     3274.78    374.09 o 
   7   6  12       26.58       35.81     25.58 o 
   8   6  12      170.02      194.40     57.55 o 
  -4   7  12      599.54      643.31     75.46 o 
  -3   7  12     1662.31     1591.02    122.78 o 
  -2   7  12     1297.98     1101.18     98.48 o 
  -1   7  12      781.89      612.62     70.34 o 
   0   7  12     5481.48     4761.82    143.76 o 
   1   7  12     1153.93     1140.11     67.66 o 
   2   7  12     4485.34     3925.89    177.77 o 
   3   7  12     4017.41     3570.67    232.13 o 
   4   7  12      516.13      477.85    103.60 o 
   5   7  12     4911.56     5173.36    226.37 o 
   6   7  12     1343.23     1371.04    117.66 o 
   7   7  12       58.28       39.65     35.81 o 
   8   7  12     4133.78     4427.73    226.37 o 
  -3   8  12     2061.01     1987.49    138.13 o 
  -2   8  12       24.97       46.04     20.46 o 
  -1   8  12      420.51      407.99     66.51 o 
   0   8  12     3320.60     2961.11    113.78 o 
   1   8  12      237.10      231.88     35.64 o 
   2   8  12     1124.12     1015.07     65.87 o 
   3   8  12     1636.50     1624.27    124.06 o 
   4   8  12     1019.30     1062.81    101.04 o 
   5   8  12     1705.62     1725.31    130.45 o 
   6   8  12      564.42      681.68     95.92 o 
   7   8  12     1184.87     1340.34    126.62 o 
  -2   9  12        3.69       19.18     17.91 o 
  -1   9  12     3241.62     2690.91    156.03 o 
   0   9  12      438.45      404.45     39.62 o 
   1   9  12      103.05      111.27     31.97 o 
   2   9  12     3203.67     3239.58    176.50 o 
   3   9  12       45.95       62.67     28.14 o 
   4   9  12     1681.53     1860.87    135.57 o 
   5   9  12     2261.62     2505.47    162.43 o 
   6   9  12       12.06       42.21     16.63 o 
   0  10  12      235.55      227.65     49.88 o 
   1  10  12     2039.41     2038.65    138.13 o 
   2  10  12      726.60      644.59     76.74 o 
   3  10  12        8.16       16.63     16.63 o 
   4  10  12     2527.53     2990.19    177.77 o 
   1  -5  13      616.46      638.20     75.46 o 
   2  -5  13     1096.94     1295.58    109.99 o 
   3  -5  13      649.44      812.13     86.97 o 
   4  -5  13     1542.20     1599.97    126.62 o 
  -1  -4  13      618.48      798.07     83.13 o 
   0  -4  13      110.14      167.54     43.48 o 
   1  -4  13     2819.04     3317.60    172.66 o 
   2  -4  13       40.84       70.34     29.42 o 
   3  -4  13      884.69     1014.21     95.92 o 
   4  -4  13     5067.81     5297.42    231.49 o 
   5  -4  13      202.18      303.11     66.51 o 
   6  -4  13     1055.23     1273.84    117.66 o 
  -2  -3  13      959.91     1193.26    102.32 o 
  -1  -3  13        2.44        5.12     17.91 o 
   0  -3  13     1963.76     2313.62    141.96 o 
   1  -3  13      998.40      954.10     90.81 o 
   2  -3  13      260.35      260.91     56.27 o 
   3  -3  13     2277.96     2101.32    139.41 o 
   4  -3  13     1577.06     1530.91    120.22 o 
   5  -3  13      336.76      368.34     70.34 o 
   6  -3  13     3328.29     3376.43    189.28 o 
   7  -3  13       13.77       25.58     25.58 o 
  -4  -2  13      195.76      219.98     53.72 o 
  -3  -2  13     1310.79     1569.27    120.22 o 
  -2  -2  13     1285.09     1598.69    118.94 o 
  -1  -2  13      787.34      952.82     90.81 o 
   0  -2  13     1656.43     1944.01    130.45 o 
   1  -2  13     1995.58     2399.31    144.52 o 
   2  -2  13     1737.01     1750.88    124.06 o 
   3  -2  13     2401.40     2275.25    143.24 o 
   4  -2  13     1294.99     1316.04    109.99 o 
   5  -2  13     2843.15     2916.01    168.82 o 
   6  -2  13     2108.63     2335.37    153.47 o 
   7  -2  13       12.49       14.07     24.30 o 
  -4  -1  13      451.99      542.28     81.85 o 
  -3  -1  13     1639.16     1823.79    130.45 o 
  -2  -1  13        8.74       24.30     17.91 o 
  -1  -1  13      579.71      667.61     76.74 o 
   0  -1  13     4096.10     4652.83    202.07 o 
   1  -1  13      236.71      262.19     57.55 o 
   2  -1  13      917.50      993.75     93.36 o 
   3  -1  13     1879.84     1782.86    125.34 o 
   4  -1  13     1052.37      989.91     93.36 o 
   5  -1  13      741.74      727.72     81.85 o 
   6  -1  13      456.03      506.46     79.29 o 
   7  -1  13     1368.21     1353.13    115.11 o 
   8  -1  13     1200.81     1050.02    102.32 o 
  -5   0  13      163.48      231.94     35.73 o 
  -4   0  13     1907.93     2074.46    143.24 o 
  -3   0  13      631.61      709.82     81.85 o 
  -2   0  13        1.61       -1.28     21.74 o 
  -1   0  13     3653.43     4249.96    194.40 o 
   0   0  13      943.53      987.35     93.36 o 
   1   0  13       48.55       49.88     24.30 o 
   2   0  13     3422.98     3696.17    179.05 o 
   3   0  13       59.25       63.95     26.86 o 
   4   0  13      774.04      647.15     74.18 o 
   5   0  13     2993.76     2674.29    157.31 o 
   6   0  13      243.29      243.00     54.99 o 
   7   0  13      679.94      667.61     78.02 o 
   8   0  13     2106.82     2218.98    150.92 o 
  -5   1  13      704.66      656.10     94.64 o 
  -4   1  13     1306.19     1349.29    116.38 o 
  -3   1  13      421.66      359.39     69.06 o 
  -2   1  13     2294.29     2303.39    145.80 o 
  -1   1  13      750.17      792.95     84.41 o 
   0   1  13     1683.84     1878.78    127.90 o 
   1   1  13     3165.37     3229.35    167.54 o 
   2   1  13      953.67      961.77     89.53 o 
   3   1  13      271.21      262.19     56.27 o 
   4   1  13     6436.31     5127.32    213.58 o 
   5   1  13      706.56      671.53     86.97 o 
   6   1  13       84.46       68.50     21.65 o 
   7   1  13     2390.41     2416.65    202.07 o 
   8   1  13      123.66      188.01     51.16 o 
  -5   2  13      731.33      790.39     93.36 o 
  -4   2  13     2335.73     2344.32    154.75 o 
  -3   2  13      404.74      473.21     78.02 o 
  -2   2  13     2248.15     2172.94    141.96 o 
  -1   2  13     2708.70     3042.63    166.26 o 
   0   2  13     1053.64      942.59     90.81 o 
   1   2  13     5377.73     5413.80    216.14 o 
   2   2  13     1296.90     1220.12    101.04 o 
   3   2  13     4488.89     3990.33    184.17 o 
   4   2  13     6094.19     5577.51    359.39 o 
   5   2  13     1026.84      931.83     78.02 o 
   6   2  13     4214.84     3556.25    209.11 o 
   7   2  13     1400.25     1420.12     79.10 o 
   8   2  13       26.84       45.49     17.98 o 
  -5   3  13     2181.81     2155.03    156.03 o 
  -4   3  13      196.19      172.66     48.60 o 
  -3   3  13      205.48      248.12     60.11 o 
  -2   3  13     3091.79     2786.84    162.43 o 
  -1   3  13       55.42       85.69     34.53 o 
   0   3  13     1813.66     1642.17    118.94 o 
   1   3  13     2903.78     2707.54    152.20 o 
   2   3  13      101.66      106.15     35.81 o 
   3   3  13     2683.39     2556.37    113.19 o 
   4   3  13     5535.16     5129.96    651.63 o 
   5   3  13      244.43      268.45     70.98 o 
   6   3  13     1544.50     1336.32    138.77 o 
   7   3  13     2477.64     2366.02    162.43 o 
   8   3  13      754.01      697.44     56.26 o 
  -4   4  13       62.59      106.15     38.37 o 
  -3   4  13     1899.21     1546.25    124.06 o 
  -2   4  13      231.67      239.16     53.72 o 
  -1   4  13      140.97      118.94     35.81 o 
   0   4  13     4841.31     4490.40    199.52 o 
   1   4  13      204.96      321.02     58.83 o 
   2   4  13      211.19      234.11     36.78 o 
   3   4  13     5828.97     5502.68    388.16 o 
   4   4  13       15.51       29.08     21.10 o 
   5   4  13      879.51      912.52    218.06 o 
   6   4  13     2588.65     2452.55    228.93 o 
   7   4  13      204.39      222.34     36.55 o 
   8   4  13     1261.82     1226.30     75.39 o 
  -4   5  13      677.81      682.96     79.29 o 
  -3   5  13      892.40      720.05     81.85 o 
  -2   5  13      937.27      792.95     84.41 o 
  -1   5  13     1303.54     1047.46     95.92 o 
   0   5  13     1939.08     1694.61    121.50 o 
   1   5  13      676.82      812.13     80.57 o 
   2   5  13     4007.54     3658.90    126.16 o 
   3   5  13      383.97      415.42     50.52 o 
   4   5  13        7.36        1.28      9.15 o 
   5   5  13     3254.28     3191.68    539.08 o 
   6   5  13      246.42      281.09     40.25 o 
   7   5  13      121.03      153.41     29.76 o 
   8   5  13     2505.46     2852.06    175.22 o 
  -4   6  13      878.01      777.60     85.69 o 
  -3   6  13     2569.97     2243.28    150.92 o 
  -2   6  13      119.48      125.34     34.53 o 
  -1   6  13     1279.77     1152.34    101.04 o 
   0   6  13     3337.13     3093.78    166.26 o 
   1   6  13      894.96      785.28     58.28 o 
   2   6  13     1183.82     1132.84     69.48 o 
   3   6  13     1107.20     1187.37     71.02 o 
   4   6  13     2998.94     2870.01    384.96 o 
   5   6  13     2081.08     1853.11    405.43 o 
   6   6  13      151.69      213.04     34.29 o 
   7   6  13     1831.81     2372.46    159.87 o 
  -3   7  13      388.68      391.36     69.06 o 
  -2   7  13      261.19      246.84     53.72 o 
  -1   7  13     4728.26     3730.70    188.01 o 
   0   7  13      319.57      309.51     58.83 o 
   1   7  13      940.96      761.27     56.78 o 
   2   7  13     3810.49     3574.40    126.94 o 
   3   7  13       54.82       98.18     21.49 o 
   4   7  13     3370.42     2849.27    542.92 o 
   5   7  13     2917.12     3144.94    181.61 o 
   6   7  13      197.42      213.58     61.39 o 
   7   7  13     1610.85     1777.74    143.24 o 
  -2   8  13     2180.73     2039.93    141.96 o 
  -1   8  13     1824.97     1482.30    115.11 o 
   0   8  13        1.93       25.58     10.85 o 
   1   8  13     3314.37     3026.02    117.99 o 
   2   8  13      771.35      800.74     77.38 o 
   3   8  13      416.50      386.24     70.34 o 
   4   8  13     4145.06     4249.96    211.03 o 
   5   8  13      547.26      564.02     84.41 o 
   6   8  13      436.61      512.86     88.25 o 
   0   9  13     1459.50     1361.33     85.69 o 
   1   9  13     1579.57     1694.61    130.45 o 
   2   9  13       46.82       85.69     28.14 o 
   3   9  13     1571.04     1548.81    125.34 o 
   4   9  13     1626.52     1758.56    135.57 o 
   0  -4  14     1106.60     1226.51    107.43 o 
   1  -4  14      366.73      572.97     83.13 o 
   2  -4  14     1719.40     2171.66    147.08 o 
   3  -4  14      641.96      654.82     81.85 o 
   4  -4  14       12.69       34.53     24.30 o 
  -1  -3  14     1188.87     1532.18    120.22 o 
   0  -3  14     2174.02     2972.28    170.10 o 
   1  -3  14      714.65      891.43     92.08 o 
   2  -3  14     1320.60     1409.40    117.66 o 
   3  -3  14      793.52      807.02     88.25 o 
   4  -3  14     1145.54     1171.52    108.71 o 
   5  -3  14     1046.08     1084.55    107.43 o 
  -2  -2  14      576.39      792.95     86.97 o 
  -1  -2  14     1975.16     2655.10    159.87 o 
   0  -2  14      313.72      514.14     79.29 o 
   1  -2  14     1353.77     1672.87    126.62 o 
   2  -2  14     2226.25     2350.71    150.92 o 
   3  -2  14       12.27       34.53     21.74 o 
   4  -2  14     3432.38     3123.20    177.77 o 
   5  -2  14     2543.27     2537.44    163.71 o 
   6  -2  14      523.31      571.69     88.25 o 
  -3  -1  14       84.02       74.18     34.53 o 
  -2  -1  14     1405.06     1825.06    134.29 o 
  -1  -1  14      512.01      691.91     81.85 o 
   0  -1  14      137.29      214.86     53.72 o 
   1  -1  14     2304.22     2518.26    154.75 o 
   2  -1  14      757.22      766.09     84.41 o 
   3  -1  14      261.85      290.32     62.67 o 
   4  -1  14     4001.28     3801.04    195.68 o 
   5  -1  14      463.09      484.72     79.29 o 
   6  -1  14      577.74      557.62     84.41 o 
   7  -1  14     2345.54     2298.28    157.31 o 
  -3   0  14      373.05      561.46     85.69 o 
  -2   0  14      784.39      837.71     90.81 o 
  -1   0  14      669.67      787.83     86.97 o 
   0   0  14     1854.35     1977.26    136.85 o 
   1   0  14      656.42      617.73     75.46 o 
   2   0  14      135.39      158.59     43.48 o 
   3   0  14     2733.14     2644.87    158.59 o 
   4   0  14     1117.37     1041.07     98.48 o 
   5   0  14      192.41      190.56     49.88 o 
   6   0  14     2154.97     2073.18    144.52 o 
   7   0  14      705.72      713.65     83.13 o 
  -4   1  14        1.39       15.35     30.69 o 
  -3   1  14      480.83      466.82     81.85 o 
  -2   1  14      991.44     1021.88    102.32 o 
  -1   1  14       46.51       67.78     29.42 o 
   0   1  14      961.06      937.47     94.64 o 
   1   1  14     1271.54     1594.85    122.78 o 
   2   1  14      680.79      744.35     81.85 o 
   3   1  14      918.53      844.11     86.97 o 
   4   1  14     1780.74     1761.12    127.90 o 
   5   1  14     1272.12     1074.32     99.76 o 
   6   1  14     1110.73      971.64     83.77 o 
   7   1  14      369.05      338.92     66.51 o 
  -4   2  14       86.14      103.60     44.76 o 
  -3   2  14     2578.69     2597.55    166.26 o 
  -2   2  14      378.94      432.29     76.74 o 
  -1   2  14      193.93      221.26     56.27 o 
   0   2  14     5701.92     5940.73    240.44 o 
   1   2  14      145.74      207.19     51.16 o 
   2   2  14     1606.68     1472.07    115.11 o 
   3   2  14     3337.15     2982.51    166.26 o 
   4   2  14      427.80      377.29     67.78 o 
   5   2  14     1988.67     1733.48    200.16 o 
   6   2  14     1076.04     1040.05    117.02 o 
   7   2  14      776.81      800.56    151.56 o 
   8   2  14     1627.87     1349.29    116.38 o 
  -3   3  14     1239.65     1194.54    113.83 o 
  -2   3  14      425.46      526.93     84.41 o 
  -1   3  14     2756.81     2713.94    163.71 o 
   0   3  14     2806.48     3056.69    170.10 o 
   1   3  14      186.99      190.56     47.32 o 
   2   3  14     3577.15     3454.45    179.05 o 
   3   3  14     1272.47     1202.21    103.60 o 
   4   3  14      131.49      121.73     25.49 o 
   5   3  14     4391.36     4000.92    480.25 o 
   6   3  14      965.03      814.30    113.19 o 
   7   3  14      393.30      398.28     50.62 o 
   8   3  14     3588.77     3797.12    248.76 o 
  -3   4  14     1530.49     1469.52    126.62 o 
  -2   4  14      677.14      610.06     74.18 o 
  -1   4  14      806.80      840.27     88.25 o 
   0   4  14     1707.69     1739.37    127.90 o 
   1   4  14      678.25      746.91     80.57 o 
   2   4  14      930.71      893.99     88.25 o 
   3   4  14      261.53      252.61     39.87 o 
   4   4  14     2660.63     2556.30    259.63 o 
   5   4  14     1853.63     1651.09    149.64 o 
   6   4  14        4.27        3.68      9.87 o 
   7   4  14     2073.93     2006.07    205.27 o 
  -3   5  14        9.48       29.42     15.35 o 
  -2   5  14      406.42      306.95     61.39 o 
  -1   5  14     3103.82     2916.01    170.10 o 
   0   5  14       21.49       33.25     16.63 o 
   1   5  14     1014.26      986.07     93.36 o 
   2   5  14     1617.27     1549.72     84.95 o 
   3   5  14      385.18      360.07     47.00 o 
   4   5  14     2135.79     1978.69    112.55 o 
   5   5  14     1347.68     1248.27     76.09 o 
   6   5  14      497.72      496.08    167.54 o 
   7   5  14     1167.25     1148.41    179.05 o 
  -2   6  14     2654.24     2326.41    154.75 o 
  -1   6  14      673.55      578.09     70.34 o 
   0   6  14      676.95      682.96     78.02 o 
   1   6  14     3324.01     3428.87    180.33 o 
   2   6  14       15.47       22.68     20.46 o 
   3   6  14      740.04      676.13     93.36 o 
   4   6  14     3321.03     3477.07    287.76 o 
   5   6  14        8.31       26.06     13.16 o 
   6   6  14     1015.30      955.17    207.19 o 
  -1   7  14      119.03      117.66     28.14 o 
   0   7  14     2908.68     2725.45    162.43 o 
   1   7  14     2087.13     1892.84    104.87 o 
   2   7  14        2.10       16.06     11.98 o 
   3   7  14     3500.64     3361.97    127.68 o 
   4   7  14      997.02     1009.32     90.81 o 
   5   7  14      258.71      223.82     62.67 o 
   6   7  14     3254.49     3593.85    204.63 o 
   0   8  14     2700.33     2762.54    164.98 o 
   1   8  14     1303.54     1311.61     77.52 o 
   2   8  14      761.90      708.10     55.48 o 
   3   8  14     1445.30     1456.73    121.50 o 
   4   8  14      367.80      400.31     74.18 o 
   0  -2  15     1611.75     1977.26    144.52 o 
   1  -2  15     1143.81     1340.34    117.66 o 
   2  -2  15        0.48        1.28     16.63 o 
   3  -2  15     1676.81     1909.47    143.24 o 
   4  -2  15      900.05      828.76     94.64 o 
  -1  -1  15      305.05      519.25     85.69 o 
   0  -1  15     1474.12     1936.33    141.96 o 
   1  -1  15     1215.66     1463.12    122.78 o 
   2  -1  15     1215.93     1550.09    126.62 o 
   3  -1  15     1341.34     1298.14    116.38 o 
   4  -1  15      337.58      461.70     80.57 o 
   5  -1  15     1805.25     1615.32    133.01 o 
  -2   0  15        1.95       33.25     26.86 o 
  -1   0  15      218.55      272.42     63.95 o 
   0   0  15     2667.98     3275.40    185.45 o 
   1   0  15       38.20       67.78     33.25 o 
   2   0  15      601.75      680.40     81.85 o 
   3   0  15      926.71     1010.37    101.04 o 
   4   0  15      294.91      352.99     71.62 o 
   5   0  15     1022.99      942.59     99.76 o 
   6   0  15      771.09      695.75     81.85 o 
  -2   1  15      110.31      134.29     48.60 o 
  -1   1  15     2446.95     2857.18    175.22 o 
   0   1  15      290.99      214.86     53.72 o 
   1   1  15      137.50      193.12     52.44 o 
   2   1  15     1917.09     2025.86    143.24 o 
   3   1  15       62.62       35.81     25.58 o 
   4   1  15      754.28      612.62     75.46 o 
   5   1  15     2225.20     1667.75    130.45 o 
   6   1  15       44.83       40.93     20.46 o 
  -2   2  15     1176.59     1474.63    127.90 o 
  -1   2  15     1631.63     1908.20    143.24 o 
   0   2  15      302.43      434.84     78.02 o 
   1   2  15     1903.36     2188.29    149.64 o 
   2   2  15     1307.77     1456.73    118.94 o 
   3   2  15        6.79       48.60     21.74 o 
   4   2  15     3453.54     3141.10    177.77 o 
   5   2  15      715.62      736.68     83.13 o 
   6   2  15      178.97      168.60     44.76 o 
  -2   3  15     1154.59     1262.33    118.94 o 
  -1   3  15     2446.34     2665.33    170.10 o 
   0   3  15      368.49      370.90     70.34 o 
   1   3  15     2449.50     2569.41    161.15 o 
   2   3  15     1011.15     1236.75    108.71 o 
   3   3  15      896.32      913.17     93.36 o 
   4   3  15     1837.23     1525.79    121.50 o 
   5   3  15      925.97      884.63     76.10 o 
   6   3  15     1955.04     1772.02    184.17 o 
  -2   4  15     1890.93     1922.26    143.24 o 
  -1   4  15       19.04       62.67     19.18 o 
   0   4  15      883.80      887.59     90.81 o 
   1   4  15     2197.22     2137.13    145.80 o 
   2   4  15        1.30        2.56     16.63 o 
   3   4  15      527.17      570.41     70.34 o 
   4   4  15     2190.90     2050.89    101.59 o 
   5   4  15       78.00       78.19     20.33 o 
   6   4  15     1109.40      874.72    154.75 o 
  -1   5  15       20.27       47.32     19.18 o 
   0   5  15     2367.13     2343.04    154.75 o 
   1   5  15      347.22      295.44     61.39 o 
   2   5  15      239.54      218.70     51.16 o 
   3   5  15     1930.02     1852.95     97.06 o 
   4   5  15       74.47       90.46     25.27 o 
   5   5  15      662.81      553.26     59.18 o 
   6   5  15     1543.03     1380.66    161.15 o 
   0   6  15     2161.18     2074.46    144.52 o 
   1   6  15      639.47      635.64     75.46 o 
   2   6  15     1552.74     1523.64     86.80 o 
   3   6  15     1075.11      942.33     67.33 o 
   4   6  15       74.82      105.11     23.89 o 
   5   6  15     1458.70     1290.39    138.13 o 
   1   7  15      424.99      450.19     72.90 o 
   2   7  15     1423.88     1360.57     82.28 o 
   3   7  15     1292.54     1432.80     83.87 o 
   2   0  16      585.28      758.42     90.81 o 
   3   0  16       83.78      101.04     40.93 o 
   1   1  16      847.45      963.05    102.32 o 
   2   1  16      210.51      312.06     70.34 o 
   3   1  16      934.10     1057.69    107.43 o 
   4   1  16      612.37      645.87     92.08 o 
   0   2  16     1499.59     1895.41    147.08 o 
   1   2  16     2267.16     2634.64    172.66 o 
   2   2  16      436.61      494.95     81.85 o 
   3   2  16     1213.09     1344.18    117.66 o 
   4   2  16     1573.35     1495.09    124.06 o 
   0   3  16     2216.67     2394.20    163.71 o 
   1   3  16      124.45      136.85     37.09 o 
   2   3  16      850.17      902.94     94.64 o 
   3   3  16     1532.72     1510.44    122.78 o 
   4   3  16        5.68       24.30     14.07 o 
   1   4  16        5.76       19.18     20.46 o 
   2   4  16     1423.80     1478.47    122.78 o 
   3   4  16     1014.79     1074.32    102.32 o 
   4   4  16      186.51      237.88     51.16 o 
                                                 
